# Supplementary material for: The impact of improper promotion of sports lottery on the harm of purchasing sports lottery: an intermediary in a regulatory chain
Source: Front Psychiatry. 2026 Feb 4;16:1670697. doi: 10.3389/fpsyt.2025.1670697 (PMC12913116; doi:10.3389/fpsyt.2025.1670697)
Supplement: Supplementary file 2 [file Table2.xlsx]

## Sheet: Sheet1
serial number	gender	age	How many years have you been buying sports lottery tickets?	On average, how many days per week do you purchase lottery tickets in the past year?	How many minutes do you spend buying lottery tickets on average each day?	How much do you spend on purchasing lottery tickets each month?	Over the past one year, what proportion of my total gambling expenditure has been spent on purchasing lottery tickets?	It is my responsibility to purchase lottery tickets with the amount of money I can afford.	I should be aware of how much I have spent on purchasing lottery tickets.	I only buy lottery tickets when I have enough money to cover all the expenses.	I'm certain that I won't purchase lottery tickets anymore at any time.	I only consider purchasing lottery tickets as a form of entertainment.	If I purchase more lottery tickets, this will help me recoup the money I lost.	After I failed to win any prize by purchasing lottery tickets, the possibility of winning the next time...	Buying lottery tickets is a good way to make money.	Buying lottery tickets has left my body exhausted - it's affecting my personal well-being.	The frequency of this situation occurring	Buying lottery tickets causes me to lose sleep - the extent to which personal state affects things	The frequency of this situation occurring	Buying lottery tickets raises my blood pressure - it's a personal effect of the situation.	The frequency of this situation occurring	Buying lottery tickets has caused my diet to become irregular - it's a personal matter that affects me.	The frequency of this situation occurring	Buying lottery tickets made me feel regretful - it was influenced by personal circumstances.	The frequency of this situation occurring	Buying lottery tickets makes me feel guilty - it affects one's state of mind.	The frequency of this situation occurring	Buying lottery tickets makes me feel vulnerable - it's about the impact of personal circumstances.	The frequency of this situation occurring	Buying lottery tickets has increased my debts - it has a personal impact on one's situation.	The frequency of this situation occurring	Buying lottery tickets has caused me significant losses - it's the influence of personal circumstances that's the problem.	The frequency of this situation occurring	Buying lottery tickets has reduced my bank savings - it's a personal situation.	The frequency of this situation occurring	Buying lottery tickets has reduced the time I spend socializing with my family and friends.	The frequency of this situation occurring	Buying lottery tickets made me neglect the responsibilities that should be assumed in interpersonal relationships.	The frequency of this situation occurring	Buying lottery tickets has made my relatives and friends feel disappointed in me.	The frequency of this situation occurring	Buying lottery tickets reduces my energy for work or study - it affects my personal state.	The frequency of this situation occurring	Buying lottery tickets makes my learning or work efficiency lower - it affects my personal state.	The frequency of this situation occurring	Buying lottery tickets has deprived me of the opportunity to study or work - it's a personal issue.	The frequency of this situation occurring	Buying lottery tickets makes me feel happy - it has a positive impact on one's state of mind.	The frequency of this situation occurring
1	1	22	3	1	0	2	2	5	5	5	5	5	3	2	2	1	1	0	0	1	1	0	0	2	1	1	1	0	0	0	0	1	1	0	0	0	0	0	0	0	0	0	0	1	1	0	0	1	1
1	2	24	4	1	20	20	1	5	5	5	5	5	2	2	2	0	0	0	0	0	0	0	0	0	0	0	0	0	0	0	0	1	0	0	0	0	0	0	0	0	0	1	0	1	0	0	0	1	1
2	1	25	6	7	5	20	2	5	5	5	5	5	3	2	1	0	0	0	0	0	0	0	0	0	0	0	0	0	0	0	0	0	0	0	0	0	0	0	0	0	0	0	0	0	0	0	0	1	1
2	1	23	2	1	5	20	5	4	4	4	4	5	3	4	3	1	1	1	1	0	0	0	0	0	0	0	0	0	3	0	0	0	0	0	0	0	0	0	0	0	0	0	0	0	0	0	0	1	1
3	2	30	2	1	0	50	2	5	5	5	4	4	1	1	1	1	1	1	0	0	0	0	0	1	2	1	1	0	0	0	0	0	1	0	0	0	0	0	0	0	0	0	0	0	0	0	0	2	2
3	2	37	3	1	2	10	1	4	3	3	3	3	3	3	3	1	1	1	1	1	1	1	1	0	0	1	1	0	0	1	1	2	2	0	0	0	0	0	0	0	0	0	0	0	0	0	0	2	1
4	1	25	2	5	30	500	1	4	4	4	4	4	4	4	4	3	2	2	1	2	2	2	2	1	2	1	1	1	1	1	1	3	2	2	1	1	1	1	2	2	2	2	1	2	1	1	2	2	1
5	1	24	2	5	30	150	1	5	5	4	5	5	4	5	4	2	1	1	1	0	0	0	0	2	2	0	0	2	1	0	0	0	0	0	0	2	1	0	0	0	0	2	1	2	1	0	0	3	3
5	1	29	5	1	1	2	5	5	5	5	4	5	3	3	2	0	0	0	0	0	2	0	0	0	0	0	0	0	0	0	0	0	0	0	0	0	0	0	0	0	0	0	0	0	0	0	0	2	2
6	2	38	6	3	5	30	3	4	4	4	4	4	4	4	4	1	1	1	1	1	1	1	1	1	1	1	1	1	1	1	1	1	1	1	1	1	1	1	1	1	1	1	1	1	1	1	1	1	1
7	2	23	4	1	20	10	1	5	5	5	5	5	2	2	1	1	0	0	0	0	0	0	2	0	0	1	1	0	0	0	0	0	0	0	0	0	0	0	0	0	0	0	0	0	0	0	0	1	1
7	1	32	10	7	15	1000	5	3	3	3	3	3	3	3	3	1	1	1	0	1	1	1	1	1	1	1	1	1	1	1	1	1	1	1	1	1	1	1	1	1	1	1	1	1	1	1	1	1	1
8	2	25	1	7	20	30	1	4	4	4	4	4	1	1	1	1	1	1	1	1	1	1	1	1	1	1	1	1	1	1	1	1	1	1	1	1	1	1	1	1	1	1	1	1	1	1	1	1	1
9	1	49	1	1	5	10	5	5	5	5	1	4	2	3	3	0	0	0	0	0	0	0	0	0	0	0	0	0	0	0	0	0	0	0	0	0	0	0	0	0	0	0	0	0	0	0	0	1	1
9	2	24	4	1	5	20	3	4	4	1	1	2	4	4	3	1	1	1	1	3	2	1	1	3	2	2	2	2	1	1	1	2	1	2	1	1	1	1	1	1	2	2	2	1	1	1	1	2	2
10	2	24	1	1	3	10	1	4	4	4	4	4	3	3	2	1	2	3	1	0	0	0	0	0	0	0	0	0	0	0	0	0	1	0	0	0	0	0	0	0	0	0	0	0	0	0	0	0	0
11	1	26	2	1	10	60	1	5	4	5	5	5	2	4	2	1	1	1	1	1	1	0	0	0	0	0	0	0	0	0	0	0	0	0	0	0	0	0	0	0	0	0	0	0	0	0	0	0	0
12	1	30	5	1	5	10	5	5	5	5	3	4	1	1	1	0	0	0	0	0	0	0	0	0	0	0	0	0	0	1	0	0	0	1	1	0	0	0	0	0	0	0	0	0	0	0	0	0	0
13	2	26	1	1	0	2	1	5	5	5	5	5	5	5	5	3	2	2	3	2	3	2	1	2	2	0	0	0	3	0	2	0	3	0	0	1	1	1	1	0	2	0	0	0	0	1	1	1	1
13	1	25	7	1	10	50	1	4	4	4	4	4	2	2	2	0	0	0	0	0	0	0	0	0	0	0	0	0	0	0	0	1	1	1	1	0	0	0	0	0	0	0	0	0	0	0	0	1	2
14	2	22	1	1	0	10	1	4	4	4	4	5	2	1	5	1	1	0	0	1	1	1	1	1	1	1	1	1	1	1	1	1	1	1	1	1	1	1	1	1	1	1	1	1	1	1	1	1	1
15	2	24	2	1	10	150	2	5	4	4	3	4	3	3	2	1	0	0	0	1	0	0	0	2	1	0	0	1	1	0	0	1	1	1	1	0	0	0	0	0	0	1	1	0	0	0	0	2	2
16	1	25	2	1	5	100	1	4	3	4	5	5	2	3	2	0	0	0	0	0	0	0	1	0	0	0	0	0	1	0	0	1	2	0	0	0	0	0	0	0	0	1	0	0	0	0	0	2	3
17	1	35	1	7	5	500	1	4	4	4	4	4	4	4	4	1	2	0	1	1	1	2	1	1	1	1	0	0	0	0	0	0	0	0	0	0	0	0	0	0	0	0	0	0	0	0	0	0	0
17	1	24	1	1	10	10	1	4	4	4	5	4	1	1	1	0	0	0	0	0	0	0	0	0	0	0	0	0	0	0	0	0	0	0	0	0	0	0	0	0	0	0	0	0	0	0	0	1	1
18	1	28	1	1	0	10	1	3	4	4	3	4	3	4	3	2	2	2	2	1	1	1	1	0	0	0	0	0	2	1	1	2	3	3	0	1	1	0	0	0	0	0	0	0	0	0	0	0	0
19	2	24	2	2	3	50	3	5	5	5	4	5	2	1	1	0	0	0	0	0	0	0	0	0	0	0	0	0	0	0	0	0	0	0	0	0	0	0	0	1	1	0	0	0	0	0	0	1	1
20	2	29	3	1	5	10	1	5	5	3	4	5	4	2	2	1	0	0	0	0	0	0	0	0	0	0	0	0	0	0	0	0	0	0	0	0	0	0	0	0	0	0	0	0	0	0	0	2	2
20	2	25	1	1	10	20	1	4	4	4	4	4	2	2	2	1	1	0	0	0	0	0	0	1	1	0	0	0	0	0	0	0	0	0	0	0	0	0	0	0	0	0	0	0	0	0	0	0	0
21	2	19	1	1	1	30	1	5	5	5	5	5	5	5	5	0	0	0	0	0	0	0	0	0	0	0	0	0	0	0	0	0	0	0	0	0	0	0	0	0	0	0	0	0	0	0	0	0	0
21	1	35	5	1	0	2	4	5	5	5	5	5	2	3	2	0	0	0	0	0	0	0	0	0	0	0	0	0	0	0	0	0	0	0	0	0	0	0	0	0	0	0	0	0	0	0	0	3	3
22	2	24	1	1	5	30	5	5	5	5	5	5	2	2	2	0	0	0	0	0	0	0	0	0	0	0	0	0	0	0	0	0	0	0	0	0	0	0	0	0	0	0	0	0	0	0	0	1	1
23	2	25	1	2	15	20	4	5	5	5	2	4	1	2	1	1	0	0	0	0	0	0	0	0	0	0	0	0	0	0	0	0	0	0	0	0	0	0	0	0	0	0	0	0	0	0	0	2	2
24	2	24	1	7	10	40	3	4	4	4	4	4	4	4	4	3	3	3	3	3	3	3	3	3	3	3	0	1	1	1	1	1	1	1	1	0	0	0	0	0	0	1	1	1	1	1	1	1	1
24	1	22	1	2	4	10	3	3	3	3	3	3	3	3	3	1	2	1	2	2	1	2	3	1	1	1	1	1	1	1	1	1	1	1	1	1	1	1	1	1	1	1	1	1	1	1	1	1	1
26	1	26	10	5	10	100	5	3	5	5	3	5	1	1	2	0	0	0	0	0	0	0	0	0	0	0	0	0	0	0	0	0	0	0	0	0	0	0	0	0	0	0	0	0	0	0	0	0	0
27	1	37	5	2	30	500	1	5	5	5	5	5	5	5	5	0	0	0	0	0	0	0	0	0	0	0	0	0	0	0	0	0	0	0	0	0	0	0	0	0	0	0	0	0	0	0	0	0	0
27	1	30	0.7	2	30	160	1	5	5	5	5	4	3	2	3	1	3	1	3	1	3	1	3	1	3	1	3	1	3	1	3	2	3	1	2	1	3	1	3	1	3	1	3	1	3	1	3	1	3
28	1	30	10	1	20	10	1	5	5	5	5	5	5	5	5	0	0	0	0	0	0	0	0	0	1	1	1	1	1	1	1	1	1	1	1	1	1	1	1	1	1	2	1	2	1	1	1	2	1
28	1	52	11	2	15	150	2	4	4	4	2	4	2	2	2	0	0	0	0	0	0	0	0	0	0	0	0	0	0	0	0	0	0	0	0	0	0	0	0	0	0	0	0	0	0	0	0	1	1
29	1	53	3	3	15	500	4	2	2	4	4	2	2	2	2	2	2	1	1	3	3	1	1	3	1	2	2	2	2	2	1	3	2	0	0	0	0	0	0	0	0	2	2	2	0	0	0	3	2
30	1	52	20	3	30	300	2	5	4	4	4	4	3	3	1	1	1	0	0	0	0	0	0	2	1	0	0	0	0	0	0	0	0	0	0	3	0	0	0	0	0	0	0	1	0	0	0	3	2
30	2	23	2	1	30	100	5	4	4	4	4	4	2	2	2	0	0	0	0	0	0	0	0	0	0	0	0	0	0	0	0	1	1	1	1	0	0	0	0	0	0	0	0	0	0	0	0	1	1
31	1	37	3	3	30	78	1	4	4	4	4	4	1	2	1	0	1	0	0	0	0	0	0	0	0	0	0	0	0	0	0	0	0	0	0	0	0	0	0	0	0	0	0	0	0	0	0	0	0
32	1	26	1	7	10	30	2	5	5	5	5	5	5	5	5	0	0	0	0	0	0	0	0	0	0	0	0	0	3	0	0	0	0	0	0	0	0	0	0	0	0	0	0	0	0	0	0	0	0
33	1	25	0.5	1	5	50	1	4	4	4	4	4	2	2	2	1	1	1	1	1	1	1	1	1	1	1	1	1	1	0	0	0	0	1	0	2	0	0	0	0	0	0	0	0	0	0	0	1	0
33	1	29	5	7	20	200	1	4	4	4	4	4	1	1	1	1	1	1	1	1	1	0	0	0	0	0	0	2	0	0	0	0	0	0	0	0	0	0	0	0	0	0	0	0	0	0	0	0	0
34	1	45	2	3	10	20	3	4	4	4	4	4	4	4	4	3	2	1	1	1	1	1	3	2	2	2	2	2	2	2	2	3	3	3	3	3	3	3	3	3	3	3	3	3	3	3	3	3	3
34	2	20	1	1	10	20	1	3	3	3	3	3	3	3	3	1	1	2	1	1	1	1	1	1	1	1	1	1	1	1	1	2	1	1	1	1	1	1	1	1	1	1	1	1	1	1	1	1	1
35	1	31	5	7	5	5000	1	5	5	5	5	5	5	5	5	1	1	1	1	0	0	0	0	0	0	0	0	0	0	0	0	0	0	0	0	0	0	0	0	0	0	0	0	0	0	0	0	0	0
35	2	22	1	2	10	100	5	4	4	5	5	5	2	1	1	1	1	1	1	1	1	1	1	1	1	1	1	1	0	1	1	1	2	2	1	1	1	1	1	1	1	1	1	1	1	1	3	1	1
36	1	27	3	2	10	20	2	4	4	4	4	4	4	4	4	1	1	1	1	1	2	1	1	1	1	1	1	1	2	1	1	2	1	1	2	1	1	1	1	1	1	1	1	2	1	1	2	1	1
37	1	27	1	2	30	500	2	5	5	5	5	5	5	5	5	3	2	1	3	2	1	2	2	1	2	2	1	2	1	1	1	3	2	1	1	1	1	1	1	3	1	2	1	2	1	1	2	1	1
37	1	26	5	3	30	200	4	4	4	4	3	3	3	2	3	2	2	2	2	0	0	0	0	1	0	1	0	1	0	0	0	1	1	1	0	0	0	0	0	0	0	0	0	0	0	0	0	1	0
38	2	23	1	7	10	20	1	4	4	4	4	4	3	3	2	2	1	1	1	1	1	1	1	1	1	1	1	1	1	1	1	1	1	1	1	1	1	1	1	1	1	1	1	1	1	1	1	1	1
38	1	58	1	7	360	2000	3	4	4	3	4	4	2	2	3	1	1	1	1	1	1	1	1	1	1	1	1	1	1	1	1	1	1	1	1	1	1	1	1	1	1	1	1	1	1	1	1	1	1
39	2	30	1	3	30	4	3	4	4	4	4	4	4	4	4	1	0	1	1	1	1	1	1	1	1	1	1	1	1	1	1	0	3	0	0	0	0	0	0	0	0	0	0	0	0	0	0	0	0
39	1	20	3	7	30	20	2	4	4	4	4	4	4	4	4	1	2	1	1	1	1	1	1	1	1	1	1	1	1	1	1	1	1	1	1	1	1	1	1	1	1	1	1	1	1	1	1	1	1
40	1	20	1	1	0	10	1	4	4	4	4	4	4	4	4	0	0	0	0	0	0	0	0	0	0	0	0	0	0	0	0	0	0	0	0	0	0	0	0	0	0	0	0	0	0	0	0	0	0
40	2	27	1	2	10	500	5	4	4	4	4	4	4	4	4	0	0	1	0	0	0	0	0	0	0	0	0	0	0	0	0	0	0	0	0	0	0	0	0	0	0	0	0	0	0	0	0	1	0
41	2	20	0.5	1	10	50	3	4	4	4	4	4	1	1	1	0	0	0	0	0	0	0	0	0	0	0	0	0	0	0	0	0	0	0	0	0	0	0	0	0	0	0	0	0	0	0	0	0	0
42	1	58	20	7	30	2000	4	4	4	4	4	3	3	3	2	3	1	2	1	1	1	1	3	0	0	0	0	0	0	1	0	2	0	0	0	0	0	0	0	0	0	0	0	0	0	0	0	0	0
42	2	21	2	1	15	50	1	4	4	4	3	3	3	3	3	2	2	0	0	3	1	0	0	0	0	0	0	0	0	0	2	0	0	0	0	0	0	0	0	0	0	0	0	0	0	0	0	0	0
43	2	22	2	1	5	10	3	5	5	5	5	5	5	5	5	3	1	2	2	2	2	2	2	2	2	2	2	1	1	1	1	2	2	1	1	1	1	1	1	1	1	1	1	1	1	1	1	1	2
43	1	30	8	3	30	180	3	5	5	5	5	5	1	5	1	0	0	0	0	0	0	0	0	0	0	0	0	0	0	0	0	0	0	0	0	0	0	0	0	0	0	0	0	0	0	0	0	1	1
44	1	21	1	1	10	30	2	3	4	3	4	4	5	4	4	1	2	1	1	3	2	1	2	1	2	2	3	2	2	1	2	3	3	3	1	2	1	3	1	1	2	1	1	1	2	0	1	1	3
44	2	26	1	7	5	40	2	5	5	4	4	5	1	1	1	1	1	1	1	0	0	0	0	0	0	0	0	0	1	1	1	0	0	0	0	0	0	0	0	0	0	0	0	0	0	0	0	0	0
45	2	55	2	1	15	150	3	4	4	4	4	4	4	4	4	3	2	2	2	2	2	2	2	3	3	3	3	3	3	2	2	3	3	2	3	2	2	1	1	1	1	1	1	1	3	1	1	1	1
46	1	42	20	7	50	100	4	5	5	5	5	5	5	5	5	1	1	1	1	1	1	1	1	1	1	1	1	1	1	1	1	2	1	1	1	1	1	1	1	1	1	1	1	1	1	1	1	1	1
46	2	24	2	1	15	150	5	5	5	5	5	5	5	1	2	0	0	0	0	0	0	0	0	0	0	0	0	0	0	0	0	0	0	0	0	0	0	0	0	0	0	0	0	0	0	0	0	2	2
48	2	44	2	7	30	2000	1	4	4	4	4	4	3	3	3	0	0	0	0	0	0	0	0	0	0	0	0	0	0	0	0	0	0	1	1	0	0	0	0	0	0	0	0	0	0	0	0	0	0
49	2	28	4	7	30	15	2	4	4	4	4	4	2	2	2	1	1	1	1	1	1	1	1	1	1	1	2	1	0	1	1	1	1	2	2	1	1	2	1	1	2	1	0	1	1	1	1	3	3
50	1	30	1	3	30	20	5	4	4	4	4	4	3	4	3	1	0	1	1	2	0	0	0	0	0	0	0	0	0	0	0	0	0	0	0	0	0	0	0	0	0	0	0	0	0	0	0	3	0
50	1	23	4	2	30	50	1	4	3	4	2	2	4	3	3	1	2	2	1	2	1	1	2	1	3	1	1	0	1	1	1	3	2	1	1	1	2	1	1	1	2	1	2	2	1	1	2	1	2
51	2	20	1	1	10	150	2	3	3	3	3	3	3	3	3	0	0	0	0	0	0	0	0	0	0	0	0	0	0	0	0	0	0	0	0	0	0	0	0	0	0	0	0	0	0	0	0	0	0
52	1	43	20	2	60	50	4	5	5	5	5	5	2	2	2	1	1	1	1	0	0	0	0	0	0	0	0	0	0	0	0	0	0	0	0	0	0	0	0	0	0	0	0	0	0	0	0	0	0
52	2	22	0.5	3	30	100	2	3	3	3	3	3	3	3	3	1	2	1	2	2	1	2	2	1	2	2	2	1	2	1	1	2	3	1	1	2	1	1	2	1	2	1	2	1	1	1	1	2	2
53	2	21	1	2	10	300	1	5	4	3	4	4	4	4	1	1	0	0	0	2	2	0	0	1	1	0	0	0	0	0	0	0	0	0	0	0	0	0	0	0	0	0	0	0	0	0	0	2	2
53	1	31	5	5	50	1500	5	5	3	3	3	3	3	3	3	2	2	2	2	2	1	0	0	0	0	1	1	0	0	2	2	3	3	3	3	0	0	0	0	1	1	1	1	2	2	0	0	2	2
54	1	40	3	7	30	50000	5	4	4	3	3	4	3	3	3	3	3	3	3	2	2	3	3	3	3	3	3	0	0	3	3	3	3	3	3	3	3	3	3	3	3	3	3	3	3	3	3	3	3
55	1	22	2	1	1	20	1	4	2	4	2	5	2	4	2	2	2	1	1	2	2	1	2	3	2	1	3	2	1	3	2	1	1	2	2	1	1	1	1	1	1	0	0	0	0	0	0	0	0
55	1	49	20	7	20	800	2	3	3	3	3	3	3	3	3	2	2	2	2	2	2	2	2	2	2	2	2	2	2	2	2	3	3	2	2	2	2	2	2	2	2	2	2	2	2	2	2	2	2
56	1	26	5	3	5	50	4	4	3	4	4	4	3	4	4	2	2	1	1	3	2	1	1	0	1	1	2	1	2	2	1	3	3	2	2	1	2	1	2	2	1	1	2	1	2	2	1	1	2
56	2	23	1	1	15	10	1	4	4	4	4	4	2	2	2	0	0	0	0	0	0	0	0	0	0	0	0	0	0	0	0	0	0	0	0	0	0	0	0	0	0	0	0	0	0	0	0	0	0
57	2	43	1	1	120	2000	1	5	5	5	5	5	3	2	1	1	1	1	1	0	0	0	0	0	0	0	0	0	0	0	0	0	0	0	0	0	0	0	0	0	0	0	0	0	0	0	0	0	0
57	1	23	1	1	10	200	2	5	5	5	5	4	1	1	1	1	1	1	1	1	1	1	1	1	1	1	1	1	1	1	1	1	1	1	1	1	1	1	1	1	1	1	1	1	1	1	1	2	1
58	2	45	4	2	10	20	4	4	3	3	3	3	3	3	4	2	2	1	1	2	2	2	1	2	2	1	1	1	1	1	2	2	2	2	1	2	2	2	2	2	2	2	1	1	1	1	1	1	2
58	2	24	2	1	5	10	1	5	4	4	5	5	1	1	1	0	0	0	0	0	0	0	0	1	1	0	0	0	0	0	0	0	0	0	0	0	0	0	0	0	0	0	0	0	0	0	0	2	2
59	1	32	5	4	30	50	5	5	5	5	5	5	5	5	5	0	0	0	0	0	0	0	0	0	0	0	0	0	0	0	0	0	0	0	0	0	0	0	0	0	0	0	0	0	0	0	0	0	0
59	1	25	3	1	10	200	3	5	5	5	5	5	3	3	2	0	0	0	0	0	0	0	0	0	0	0	0	0	0	0	0	0	0	0	0	0	0	0	0	0	0	0	0	0	0	0	0	3	3
60	1	22	1	7	120	50000	5	5	5	5	5	5	5	5	5	0	1	1	1	1	1	1	1	1	1	1	1	1	1	1	1	0	0	0	0	2	0	0	0	0	0	0	0	0	0	0	0	0	0
60	1	24	1	1	15	150	2	3	3	3	3	3	3	3	3	0	0	0	0	0	0	0	0	1	1	0	0	0	0	0	0	0	0	0	0	0	0	0	0	0	0	0	0	0	0	0	0	0	0
61	1	30	3	7	20	50	1	3	4	4	3	4	3	3	4	2	2	2	2	2	2	1	1	1	1	2	2	2	2	1	2	0	0	1	1	1	1	1	1	1	1	0	0	1	1	1	1	2	1
61	2	45	1	3	10	50	1	4	4	4	4	4	2	2	1	1	1	1	1	1	1	1	1	1	1	1	1	1	1	1	1	1	1	1	1	1	1	1	1	1	1	2	2	2	2	2	2	2	2
62	1	36	10	3	10	30	4	4	4	4	3	4	3	3	2	2	2	1	1	0	1	1	1	0	0	0	0	0	0	1	1	3	3	2	2	0	0	2	2	1	1	1	1	1	1	0	0	1	1
63	2	30	1	7	10	5000	5	4	4	4	4	3	2	2	3	0	0	0	0	0	0	0	0	1	1	1	1	1	1	1	1	3	3	2	2	1	1	0	0	0	0	0	0	0	0	0	0	1	1
64	1	42	15	7	60	1500	4	4	5	5	4	2	2	2	2	3	2	1	1	1	1	1	1	0	0	0	0	0	0	0	0	0	0	1	1	0	0	0	0	0	0	0	0	0	0	0	0	1	1
65	1	40	10	7	30	500	2	4	4	4	4	4	2	4	2	0	0	0	0	2	0	0	0	0	0	0	0	0	0	0	0	1	1	0	0	0	0	0	0	0	0	0	0	0	0	0	0	0	0
66	1	26	3	3	30	600	4	4	4	4	4	4	4	4	4	1	1	0	0	2	0	0	2	1	0	0	0	0	0	0	0	0	1	0	0	0	0	0	0	0	0	0	0	0	0	0	0	0	0
66	2	23	1	1	3	100	4	4	4	4	4	4	4	2	2	0	0	0	0	0	0	0	0	0	0	0	0	0	0	0	3	0	0	0	0	0	0	0	0	0	0	0	0	0	0	0	0	1	1
67	2	30	5	7	60	8000	2	4	4	4	3	4	3	3	4	2	3	1	2	1	1	0	0	1	1	1	1	1	2	0	0	0	0	0	0	0	0	0	0	0	0	0	0	0	0	0	0	0	0
67	1	26	1	1	5	100	5	5	5	5	5	5	1	1	1	0	0	0	0	0	0	0	0	1	1	0	0	0	0	0	0	0	0	0	0	0	0	0	0	0	0	0	0	0	0	0	0	0	0
68	1	22	3	7	25	60	2	4	5	5	5	5	1	1	1	0	0	0	0	0	0	0	0	2	1	0	0	0	0	0	0	0	0	0	0	0	0	0	0	0	0	0	0	0	0	0	0	2	1
68	1	58	30	7	10	4	2	2	2	2	2	2	2	2	2	0	0	0	0	0	0	0	0	2	3	1	2	1	1	2	1	2	3	1	1	1	1	1	3	1	1	1	1	1	1	1	3	1	1
69	1	49	3	7	20	30	4	4	4	4	4	4	4	4	4	1	1	1	1	1	1	1	1	1	2	1	1	1	1	1	1	1	1	1	1	1	1	1	2	1	1	1	1	1	1	1	1	2	2
69	2	24	2	1	5	10	4	5	4	4	4	4	4	3	1	1	0	0	0	0	0	0	0	1	3	1	1	1	0	0	0	0	0	0	0	2	0	0	0	0	0	0	0	0	0	0	2	0	0
70	2	46	6	1	10	10	1	5	5	5	5	5	2	3	1	1	1	2	1	1	2	2	3	1	1	1	1	0	0	0	0	0	0	1	1	0	0	0	0	0	0	0	0	0	0	0	0	3	3
70	2	50	10	7	0	1000	5	4	4	5	4	4	2	2	1	1	1	1	1	1	1	1	1	1	1	1	1	1	1	3	1	1	1	1	1	1	1	3	1	1	1	1	1	1	1	1	1	3	3
71	1	26	2	1	30	18	1	5	4	4	4	4	4	4	4	0	1	0	0	0	0	0	0	0	0	0	0	0	0	0	0	0	0	0	0	0	0	0	0	1	1	0	0	0	0	0	0	0	0
72	1	26	3	7	10	100	1	4	4	4	4	4	4	4	4	1	1	1	1	1	1	1	1	1	1	1	1	1	1	1	1	1	1	1	1	1	1	1	1	1	1	1	1	1	1	1	1	1	1
72	1	26	1	1	0	10	1	4	4	4	4	4	2	2	2	0	0	0	0	0	0	0	0	0	0	0	0	0	0	0	0	0	0	0	0	0	0	0	0	0	0	0	0	0	0	0	0	0	0
73	2	32	3	1	10	20	1	5	5	5	5	5	2	2	3	0	0	0	0	1	1	0	0	0	0	0	0	0	0	0	0	0	0	0	0	0	0	0	0	0	0	0	0	0	0	0	0	2	1
73	2	50	1	3	5	10	1	3	2	3	4	4	4	4	3	0	2	3	3	1	3	2	3	3	2	2	2	3	2	3	2	3	1	1	3	3	3	3	3	2	0	3	2	1	2	3	2	2	2
74	2	30	2	7	4	4	2	4	4	4	4	4	4	4	4	1	1	1	1	1	1	1	1	1	1	1	1	0	0	0	0	0	0	0	0	0	0	0	0	0	0	0	0	0	0	0	0	1	1
74	1	39	5	7	10	10	1	3	4	4	4	4	3	3	3	0	1	1	0	0	0	0	0	0	0	0	0	0	0	0	0	0	0	0	0	0	0	0	0	0	0	0	0	0	0	0	0	0	0
75	2	34	1	1	5	100	1	5	5	5	5	5	5	5	5	0	0	0	0	0	0	0	0	0	0	0	0	0	0	0	0	0	0	0	0	0	0	0	0	0	0	0	0	0	0	0	0	0	0
76	1	30	3	5	300	4000	5	4	4	4	3	3	4	3	3	1	1	1	1	1	1	1	1	1	1	1	1	1	1	1	1	1	1	1	1	1	1	1	1	1	1	0	0	0	0	0	0	2	2
76	1	36	3	5	5	100	5	4	4	4	4	4	2	2	2	1	1	0	0	0	0	0	0	0	0	0	0	0	0	0	0	0	0	0	0	0	0	0	0	0	0	0	0	0	0	0	0	0	0
77	1	18	1	2	120	1000	3	5	5	5	5	5	5	5	5	1	1	1	1	1	1	1	1	1	1	1	1	1	1	1	1	1	1	1	1	1	1	1	1	1	1	1	1	1	1	1	1	1	1
77	1	30	11	1	50	1500	3	4	4	4	4	4	4	4	4	1	2	3	2	0	0	0	2	1	0	0	0	0	0	0	0	0	0	0	0	0	2	2	0	1	1	0	2	2	0	0	0	0	0
78	1	24	1	3	20	50	2	4	4	4	4	4	4	4	4	1	1	2	1	1	1	1	1	1	0	0	0	0	0	0	0	0	0	0	0	1	1	0	0	0	0	0	0	3	0	0	0	0	0
78	1	32	10	5	30	1000	3	4	4	4	4	4	3	3	3	1	1	2	1	0	0	0	0	0	0	0	0	0	0	0	0	0	0	2	0	0	0	0	0	0	0	0	0	0	0	0	0	1	0
79	1	35	10	1	30	600	1	3	2	3	2	3	3	3	3	1	1	1	1	1	1	1	1	1	1	1	1	1	1	1	1	1	1	1	1	1	1	1	1	1	1	1	1	1	1	1	1	1	1
80	2	20	1	1	1	10	4	5	5	5	5	5	5	5	5	2	2	2	2	2	2	2	2	2	2	2	2	2	2	3	2	3	3	2	2	2	2	3	2	2	2	1	1	3	1	2	1	2	1
80	1	34	10	7	10	1500	1	4	4	4	4	4	4	4	4	0	0	0	0	0	0	0	0	0	0	0	0	0	0	0	0	0	0	0	0	0	0	0	0	0	0	0	0	0	0	0	0	0	0
81	1	30	20	2	3	2	5	4	4	4	4	4	4	4	4	1	1	1	1	1	1	1	1	1	1	1	1	1	1	1	1	3	2	1	1	1	1	1	1	1	1	1	1	1	1	1	1	1	1
81	2	24	1	7	3	10	1	5	5	5	5	5	2	2	2	0	0	0	0	0	0	0	0	1	1	0	0	0	0	0	0	0	0	0	0	0	0	0	0	0	0	0	0	0	0	0	0	1	2
82	2	24	1	1	10	10	5	4	4	4	4	4	2	2	2	0	0	0	0	0	0	0	0	0	0	0	0	0	0	0	0	0	0	0	0	0	0	0	0	0	0	0	0	0	0	0	0	1	1
82	1	21	1	5	90	30	1	3	5	3	3	3	3	3	3	0	0	0	0	0	0	0	0	0	0	0	0	0	0	0	0	0	0	0	0	0	0	0	0	0	0	0	0	0	0	0	0	0	0
83	1	25	0.5	1	10	20	5	4	3	4	3	4	3	4	3	0	0	0	0	0	0	0	0	0	0	0	0	0	0	0	0	0	0	0	0	0	0	0	0	0	0	0	0	0	0	0	0	0	0
83	1	33	5	1	0	2	5	3	3	3	3	3	3	3	3	2	2	1	2	1	2	2	1	2	1	1	2	1	2	2	2	2	2	1	1	1	1	1	1	1	1	1	1	1	1	1	1	1	1
84	2	23	4	1	1	10	2	5	4	5	5	5	2	1	2	1	1	0	0	0	0	0	0	1	2	1	2	0	0	0	0	2	1	0	0	0	0	0	0	0	0	0	0	0	0	0	0	3	2
84	1	21	1	7	5	5	5	4	4	4	4	4	3	3	3	2	1	1	1	2	2	1	1	2	2	2	2	2	2	1	1	1	1	1	1	1	1	1	1	1	1	1	1	1	1	1	1	2	1
85	1	26	3	1	10	100	5	5	4	4	3	4	3	2	2	1	1	0	0	2	1	0	0	1	1	0	0	0	0	0	0	1	1	1	1	0	0	1	1	0	0	1	1	1	1	0	0	0	0
86	1	29	1	1	0	2	1	5	5	5	5	5	1	1	1	0	0	0	0	0	0	0	0	0	0	0	0	0	0	0	0	0	0	0	0	0	0	0	0	0	0	0	0	0	0	0	0	1	1
86	1	20	3	1	10	20	2	4	4	4	4	4	1	1	1	1	1	1	1	1	1	0	1	3	1	1	0	0	0	0	0	0	0	2	1	0	0	1	0	0	0	1	2	1	1	0	0	2	1
87	1	27	1	1	5	100	2	5	5	5	5	5	5	5	5	0	0	0	0	0	0	0	0	0	0	0	0	0	0	0	0	0	0	0	0	0	0	0	0	0	0	0	0	0	0	0	0	1	1
87	1	23	20	7	60	5000	5	5	5	1	1	1	1	1	1	3	3	3	3	3	3	3	3	3	3	3	3	3	3	3	3	3	3	3	3	3	3	3	3	3	3	3	3	3	3	3	3	0	0
88	2	22	1	5	60	1500	1	3	3	3	3	3	3	3	3	0	0	0	0	0	0	0	0	0	0	0	0	0	0	0	0	0	0	0	0	0	0	0	0	0	0	1	1	1	1	1	1	1	1
90	1	26	1	7	120	1000	2	4	4	4	4	4	2	2	1	1	1	1	1	0	0	0	0	0	0	0	0	0	0	0	0	1	0	1	0	0	0	0	0	0	0	0	0	0	0	0	0	0	0
91	1	33	1	1	30	3000	1	5	5	5	5	5	5	5	5	0	0	0	0	0	0	0	0	0	0	0	0	0	0	0	0	0	0	0	0	0	0	0	0	0	0	0	0	0	0	0	0	0	0
92	2	22	2	1	10	20	5	5	4	5	4	4	5	4	5	0	0	0	0	0	0	0	0	1	1	0	0	0	0	0	0	0	0	0	0	0	0	0	0	0	0	0	0	0	0	0	0	2	2
92	1	25	3	7	0	800	1	4	4	4	4	4	4	4	4	0	1	0	0	0	0	0	0	0	0	0	0	0	0	0	0	0	0	0	0	0	0	0	0	0	0	0	0	0	0	0	0	2	1
93	2	36	1	2	5	100	2	5	5	5	5	5	1	1	1	0	0	0	0	0	0	0	0	0	0	0	0	0	0	0	0	0	0	0	0	0	0	0	0	0	0	0	0	0	0	0	0	0	0
93	2	24	3	4	15	400	5	5	5	1	2	5	1	1	1	0	0	0	0	0	0	0	0	1	1	0	0	0	0	1	1	0	0	1	1	0	0	0	0	0	0	0	0	0	0	0	0	3	3
94	2	24	1	2	20	20	3	4	4	4	4	4	3	4	4	1	1	0	1	1	1	1	1	1	1	1	1	1	1	1	1	1	1	1	1	1	1	1	1	1	1	1	1	1	1	1	1	1	1
94	1	26	5	6	10	300	4	4	3	3	4	4	3	3	3	2	1	2	2	3	1	3	3	3	1	3	3	2	2	1	2	3	3	1	1	3	3	2	2	3	2	0	1	1	1	2	1	2	1
95	2	24	1	3	10	40	1	5	5	5	4	4	4	3	2	1	1	1	1	1	1	0	0	1	1	0	2	0	0	0	0	0	0	1	1	0	0	0	0	0	0	0	0	0	0	0	0	0	0
95	2	26	2	5	10	5000	1	4	4	4	4	4	4	4	4	0	0	0	0	0	0	0	0	0	0	0	0	0	0	0	0	0	0	0	0	0	0	0	0	0	0	0	0	0	0	0	0	0	0
96	2	25	1	1	10	100	4	4	4	4	4	4	3	2	2	1	1	0	0	2	2	0	0	3	3	0	0	0	0	0	0	0	0	0	0	0	0	0	0	0	0	0	0	0	0	0	0	1	1
96	2	34	1	2	2	50	3	3	3	3	3	3	3	3	3	2	1	1	2	2	2	1	3	2	2	2	1	1	1	2	2	3	2	1	1	1	1	1	1	1	1	1	1	3	1	1	1	1	1
97	2	29	10	1	5	50	2	4	5	5	5	5	4	5	4	0	0	0	0	0	0	0	0	0	0	0	0	0	0	0	0	0	0	0	0	0	0	0	0	0	0	0	0	0	0	0	0	1	1
97	2	39	1	3	5	6	2	3	3	2	3	3	3	4	3	1	1	2	1	1	1	1	1	1	3	1	1	1	1	1	1	2	2	1	1	1	1	1	1	1	1	1	1	1	1	1	1	1	1
98	2	37	1	3	3	10	1	3	4	3	3	4	3	2	4	1	1	1	1	1	1	1	1	1	1	1	1	1	3	1	1	2	1	1	1	1	1	1	1	1	1	1	1	1	1	1	1	1	1
98	2	23	3	1	0	10	2	5	3	5	4	5	1	1	1	0	0	0	0	0	0	0	0	0	0	0	0	0	0	0	0	0	0	0	0	0	0	0	0	0	0	0	0	0	0	0	0	1	1
99	1	21	3	2	3	20	1	4	4	4	4	4	4	4	5	1	2	1	0	1	1	0	0	0	0	0	2	0	0	0	0	0	0	1	1	0	0	1	1	1	1	1	1	1	1	1	1	1	1
99	2	20	4	1	10	30	1	5	4	4	4	2	2	2	2	0	0	0	0	0	0	0	0	0	0	0	0	2	0	0	0	2	2	0	0	0	0	0	0	0	0	0	0	0	0	0	0	1	1
100	2	41	1	1	2	10	2	4	3	3	4	4	4	4	3	1	1	1	1	1	1	1	1	1	1	3	1	1	1	1	1	1	3	1	1	1	1	1	1	1	1	1	1	1	1	1	1	1	1
100	2	22	1	1	2	40	1	4	5	5	4	4	1	2	1	0	0	0	0	0	0	0	0	1	1	1	1	0	0	0	0	0	0	0	0	0	0	0	0	0	0	0	0	0	0	0	0	0	0
101	1	28	10	3	3	10	1	4	4	5	4	4	4	4	4	2	2	3	2	3	2	3	3	1	1	2	1	3	1	2	1	3	3	1	1	1	1	1	1	1	1	1	1	2	1	2	2	2	1
101	2	30	1	1	15	20	5	5	5	5	5	5	1	1	1	0	0	0	0	0	0	0	0	0	0	0	0	0	0	0	0	0	0	0	0	0	0	0	0	0	0	0	0	0	0	0	0	2	2
102	2	24	1	3	10	5000	3	5	5	5	5	5	5	5	5	0	0	0	0	0	0	0	0	0	0	0	0	0	0	0	0	0	0	0	0	0	0	0	0	0	0	0	0	0	0	0	0	0	0
102	2	22	2	1	1	10	2	4	5	5	4	4	2	2	3	0	0	0	0	0	0	0	0	2	3	1	2	2	2	1	1	0	0	0	0	0	0	0	0	0	0	0	0	0	0	0	0	2	1
103	2	26	2	2	30	500	1	4	4	4	4	4	4	4	4	0	0	0	0	0	0	0	0	0	0	0	0	0	0	0	0	0	0	0	0	0	0	0	0	0	0	0	0	0	0	0	0	0	0
103	1	23	1	6	5	10	2	3	3	3	3	3	3	3	3	3	1	3	1	2	1	2	3	3	3	3	2	3	3	1	3	3	3	3	3	3	3	3	3	2	3	2	3	3	3	3	3	3	3
104	1	45	8	1	0	500	2	3	3	4	4	3	3	4	4	2	2	1	2	3	1	1	1	1	1	2	2	2	2	3	1	3	3	2	1	1	2	2	2	1	2	2	2	3	3	1	2	2	2
105	2	30	2	4	40	2000	1	4	4	4	4	5	4	3	3	0	0	0	0	0	0	0	0	0	0	0	0	0	0	0	0	0	0	0	0	0	0	0	0	0	0	0	0	0	0	0	0	0	0
106	1	30	1	5	10	200	1	3	3	3	3	3	3	3	3	1	1	1	1	1	1	1	1	1	1	1	1	1	1	1	1	1	1	1	1	1	1	1	1	1	1	1	1	2	1	1	1	1	1
107	2	33	3	1	1	2	4	4	4	4	4	4	4	4	4	0	0	0	0	0	0	0	0	0	0	0	0	0	0	0	0	0	0	0	0	0	0	0	0	0	0	0	0	0	0	0	0	0	0
109	1	18	1	1	30	30	3	4	4	4	4	4	4	4	4	0	0	0	0	0	0	0	0	0	0	0	0	0	0	0	0	0	0	0	0	0	0	0	0	0	0	0	0	0	0	0	0	0	0
111	2	29	1	1	10	2	1	4	4	4	4	4	2	3	2	0	0	0	0	0	0	0	3	0	0	0	0	0	0	0	0	0	0	0	0	0	0	0	0	0	0	0	0	0	0	0	0	0	0
113	2	31	1	7	5	18	1	2	2	2	4	2	2	3	2	3	3	3	3	0	2	2	2	1	1	1	1	1	1	1	0	1	1	1	1	1	1	3	1	1	1	1	1	1	1	1	1	1	1
117	1	37	2	3	10	2	5	4	4	4	4	4	4	4	4	1	1	1	0	0	0	0	0	1	0	1	0	0	0	1	0	1	0	1	0	0	0	0	0	1	0	0	0	0	0	0	0	0	0
121	1	20	1	1	0	2	2	4	4	4	4	4	2	2	2	0	0	0	0	0	0	0	0	2	1	2	1	0	0	0	0	0	0	0	0	0	0	0	0	0	0	0	0	0	0	0	0	0	0
122	1	36	4	2	30	800	2	4	4	4	4	4	4	4	4	0	0	0	0	0	0	0	0	0	0	0	0	0	0	0	0	0	0	0	0	0	0	0	0	0	0	0	0	0	0	0	0	0	0
127	2	27	2	1	1	2	2	4	4	4	4	4	4	4	4	0	0	0	0	0	0	0	0	0	0	0	0	1	0	0	0	0	0	0	0	0	0	0	0	0	0	0	0	0	0	0	0	0	0
131	2	18	1	3	0	2	3	4	4	4	4	4	4	4	4	1	1	1	1	1	1	1	1	1	1	1	1	1	1	1	1	1	1	1	1	1	1	1	1	1	1	1	1	1	1	1	1	1	1
135	2	19	1	1	1	10	3	3	3	3	3	3	3	3	3	2	2	2	2	2	2	2	2	3	2	2	3	3	2	3	3	3	3	2	2	2	2	2	2	2	2	3	2	2	2	2	2	2	2
137	2	19	1	1	0	2	4	4	4	4	4	4	4	4	4	2	2	2	2	3	2	2	2	2	2	2	2	2	2	2	2	3	3	2	3	2	2	2	2	2	2	2	3	2	2	2	2	2	2
139	1	45	15	5	5	10	1	4	4	4	4	4	4	4	4	0	0	0	0	0	0	0	0	0	0	0	0	0	0	0	0	0	0	0	0	0	0	0	0	0	0	0	0	0	0	0	0	0	0
147	2	19	1	2	1	3	1	3	3	3	3	3	3	3	3	0	0	0	0	0	0	0	0	0	0	0	0	0	0	0	0	0	0	0	0	0	0	0	0	0	0	0	0	0	0	0	0	0	0
153	1	20	80	1	20	50	1	3	3	3	3	3	3	3	3	1	1	1	1	1	2	1	1	3	1	3	3	3	3	3	3	3	3	2	2	2	2	2	2	2	2	2	2	2	2	2	2	2	2
154	1	20	20	7	3	4000	4	4	4	4	4	4	4	4	4	3	3	3	3	3	3	3	3	3	3	3	3	3	3	3	3	3	3	3	3	3	3	3	3	3	3	3	3	3	3	3	3	3	3
157	2	18	1	2	10	50	1	4	4	3	4	4	2	1	2	1	0	0	0	0	0	0	0	1	3	0	0	1	1	0	0	2	2	0	0	0	0	0	0	2	1	0	0	0	0	0	0	0	0
158	2	18	1	1	0	2	1	4	4	4	4	4	3	3	3	0	0	0	0	0	0	0	0	0	0	0	0	0	0	0	0	0	0	0	0	0	0	0	0	0	0	0	0	0	0	0	0	0	0
160	2	30	1	1	1	2	3	4	3	3	3	4	3	3	3	0	0	0	0	0	0	0	0	0	0	0	0	0	0	0	0	0	0	0	0	0	0	0	0	0	0	0	0	0	0	0	0	0	0
166	1	20	1	7	20	40	3	4	4	4	4	4	4	3	4	1	2	2	2	2	3	3	3	3	1	2	1	1	2	1	2	3	3	2	2	2	2	1	1	1	1	1	2	2	2	2	2	2	2
170	1	21	1	2	2	2	2	4	4	4	4	4	4	4	4	1	2	1	1	1	1	1	1	0	0	0	0	0	0	0	0	0	0	0	0	0	0	0	0	0	0	0	0	0	0	0	0	0	0
171	1	35	5	1	0	2	1	4	4	4	4	4	4	4	4	0	0	0	2	0	0	0	0	0	0	0	0	0	0	0	0	0	0	0	0	0	0	0	0	0	0	0	0	0	0	0	0	0	0
173	1	27	1	1	0	2	2	3	3	3	3	3	3	3	3	0	0	0	0	0	0	3	0	0	0	0	0	0	0	0	0	0	0	0	0	0	0	0	0	0	0	0	0	0	0	0	0	0	0
175	2	18	1	4	1	6	4	4	4	4	4	4	4	4	4	2	1	1	1	1	1	1	1	1	1	0	0	0	0	0	0	0	0	0	0	0	0	0	0	0	0	0	0	0	0	0	0	0	0
185	2	55	5	1	60	2	1	4	4	4	4	4	4	4	4	0	0	0	0	0	0	0	0	0	0	0	0	0	0	0	0	0	0	0	0	0	0	0	0	0	0	0	0	0	0	0	0	0	0
188	2	23	2	1	2	20	5	5	5	5	5	5	2	2	2	0	0	0	0	1	1	0	0	1	1	0	0	0	0	0	0	0	0	0	0	0	0	0	0	0	0	0	0	0	0	0	0	2	2
gz10	2	75	3	1	10	50	1	3	3	3	3	4	4	4	3	0	0	0	0	0	0	0	0	0	0	0	0	0	0	0	0	0	0	0	0	0	0	0	0	0	0	0	0	0	0	0	0	2	2
gz11	1	58	1	7	30	100	3	4	4	4	4	4	4	4	4	1	1	1	1	1	1	1	1	1	1	1	1	1	1	1	1	1	1	1	1	1	1	1	1	1	1	1	1	3	1	1	1	1	1
gz12	2	48	1	1	10	20	1	4	4	2	3	3	4	3	4	1	0	1	0	1	0	1	0	2	2	2	2	2	2	1	1	0	0	0	0	0	0	2	2	0	0	1	1	2	2	2	2	0	0
gz13	2	25	1	1	2	20	5	4	4	4	4	4	2	3	2	2	1	0	1	0	1	0	1	0	0	0	0	0	0	0	0	0	0	0	0	0	0	0	0	0	0	0	0	0	0	0	0	1	1
gz13	2	21	3	1	10	50	4	3	4	4	2	3	2	2	2	1	1	1	1	1	1	0	0	1	1	0	0	0	0	0	0	0	0	0	0	0	0	0	0	0	0	0	0	0	0	0	0	1	1
gz14	2	21	3	1	5	40	5	4	5	5	2	5	4	4	3	1	2	0	0	1	0	0	0	0	0	0	0	0	0	0	0	0	0	0	0	0	0	0	0	0	0	0	0	0	0	0	0	2	2
gz15	1	23	1	7	720	20000	5	4	2	5	3	4	2	4	2	1	2	1	3	0	2	3	2	1	3	0	1	1	2	2	2	3	3	3	3	1	1	2	3	1	3	1	0	3	3	1	1	0	3
gz16	1	26	3	5	60	500	5	4	4	3	3	4	4	3	3	1	1	1	1	1	1	1	1	1	1	1	1	1	1	2	1	2	1	2	2	1	1	1	1	1	1	1	2	1	2	2	2	1	1
gz17	1	26	3	7	10	500	5	5	5	5	5	5	1	1	1	0	0	0	0	0	0	0	0	0	0	0	0	0	0	0	0	0	0	0	0	0	0	0	0	0	0	0	0	0	0	0	0	2	2
gz18	2	24	1	1	0	2	1	4	4	4	4	4	3	3	3	0	0	0	0	0	0	0	0	0	0	0	0	0	0	0	0	0	0	0	0	0	0	0	0	0	0	0	0	0	0	0	0	0	0
gz19	1	30	10	3	20	800	2	4	4	4	3	3	2	2	2	0	1	0	0	0	0	0	0	0	0	0	0	0	0	0	0	0	0	0	0	0	0	0	0	0	0	0	0	0	0	0	1	0	0
gz2	2	20	1	1	30	50	1	3	4	4	3	3	4	3	3	0	0	0	0	0	0	0	0	0	2	0	0	0	2	0	0	0	1	0	2	1	1	1	0	0	0	1	1	2	1	0	1	1	1
gz20	2	27	6	1	10	2	1	4	4	4	4	4	2	1	1	0	0	0	0	0	0	0	0	0	0	0	0	0	0	0	0	0	0	0	0	0	0	0	0	0	0	0	0	0	0	0	0	1	1
gz21	1	25	4	4	5	3000	1	3	1	2	2	4	2	1	4	0	1	0	0	1	0	0	2	0	2	0	0	0	1	0	0	0	0	0	1	2	2	0	1	0	2	0	1	0	2	0	1	0	0
gz22	1	23	4	4	10	500	5	4	4	4	4	4	4	4	4	0	0	0	0	0	0	0	0	0	0	0	0	0	0	0	0	0	1	0	1	2	1	0	0	2	2	2	0	2	0	2	0	2	1
gz23	2	24	1	1	3	20	5	4	4	4	3	3	3	3	2	1	1	0	0	0	0	0	0	0	0	0	0	0	0	0	0	0	0	0	1	1	1	0	0	0	0	0	0	0	0	0	0	1	1
gz24	1	25	2	4	5	2500	5	5	3	3	3	3	3	3	1	0	0	0	0	0	0	0	0	0	0	0	0	0	0	0	0	2	1	0	0	0	0	0	0	0	0	0	0	0	0	0	0	1	1
gz25	2	24	1	2	10	60	5	5	5	5	5	5	5	5	3	0	0	0	0	0	0	0	0	0	0	0	0	0	0	0	0	0	0	0	0	0	0	0	0	0	0	0	0	0	0	0	0	3	1
gz26	2	34	1	2	15	30	5	5	5	5	5	5	3	3	2	0	0	0	0	0	0	0	0	0	0	0	0	0	0	0	0	0	0	0	0	0	0	0	0	0	0	0	0	0	0	0	0	2	0
gz27	1	45	10	6	60	200	3	4	4	4	4	4	2	2	2	0	0	0	0	0	0	0	0	0	0	0	0	0	0	0	0	0	0	0	0	0	0	0	0	0	0	0	0	0	0	0	0	0	0
gz28	1	39	5	3	1	200	4	4	4	4	4	4	1	1	1	0	0	0	0	0	0	0	0	0	0	0	0	0	0	0	0	0	0	0	0	0	0	0	0	0	0	0	0	0	0	0	0	1	1
gz29	1	26	5	2	10	200	5	4	4	4	3	4	3	4	3	2	1	1	0	1	0	1	0	0	1	1	0	0	0	0	0	0	0	0	0	0	0	0	0	0	1	0	1	0	1	0	0	1	1
gz3	2	22	1	3	30	20	2	2	2	3	3	4	2	2	2	2	1	0	0	1	1	1	1	0	0	0	0	0	0	1	1	0	0	0	0	1	1	0	0	0	0	1	1	1	1	0	0	1	1
gz30	2	30	1	1	0	2	2	4	3	4	4	3	3	3	3	1	0	1	0	1	0	1	0	1	0	1	0	1	0	1	0	1	0	1	0	1	0	1	0	1	0	1	0	0	0	0	0	0	0
gz31	1	25	2	1	10	200	2	4	4	3	4	3	3	4	2	0	0	0	0	0	0	0	0	0	0	0	0	0	0	0	0	1	2	0	0	0	0	0	0	0	0	0	0	0	0	0	1	0	1
gz32	1	20	1	1	3	5	2	5	5	5	5	5	1	1	1	0	0	0	0	0	0	0	0	0	0	0	0	0	0	0	0	0	0	0	0	0	0	0	0	0	0	0	0	0	0	0	0	0	0
gz33	1	27	9	2	10	200	4	5	4	3	4	5	4	5	5	1	0	1	0	0	0	0	0	0	0	0	0	0	0	0	0	0	0	0	0	0	0	0	0	0	0	0	0	0	0	0	0	0	0
gz34	2	23	2	1	9	150	2	4	5	3	3	2	1	2	1	0	1	1	0	0	1	0	0	0	0	0	0	1	0	0	0	1	0	1	0	0	0	0	0	1	0	0	1	1	1	1	2	1	2
gz35	2	23	1	1	10	6	1	4	4	4	4	4	2	2	1	0	0	0	0	0	0	0	0	0	0	0	0	0	0	0	0	0	0	0	0	0	0	0	0	0	0	0	0	0	0	0	0	0	0
gz36	2	38	10	3	10	20	1	4	4	4	4	4	4	4	4	0	0	0	0	0	0	0	0	0	0	0	0	0	0	0	0	0	0	0	0	0	0	0	0	0	0	0	0	0	0	0	0	0	0
gz37	1	63	20	3	15	30	5	4	3	5	5	5	5	5	1	0	0	0	0	0	0	0	0	0	0	0	0	0	0	0	0	0	0	0	0	0	0	0	0	0	0	0	0	0	0	0	0	3	3
gz38	2	18	1	7	120	100	1	4	4	4	4	4	4	4	3	0	0	2	2	0	0	0	0	0	0	0	0	0	0	0	0	0	0	0	0	0	0	0	0	0	0	0	0	0	0	0	0	0	0
gz39	1	27	2	1	5	10	4	1	1	1	4	4	1	1	1	0	0	0	0	0	0	0	0	1	1	1	1	1	1	1	1	1	1	1	1	1	1	1	1	1	1	1	1	1	1	1	1	1	1
gz4	1	39	15	3	30	40	5	5	5	5	5	5	2	2	2	0	0	0	0	0	0	0	0	0	0	0	0	0	0	0	0	0	0	0	0	0	0	0	0	0	0	0	0	0	0	0	0	2	2
gz40	2	25	2	1	5	20	1	4	3	4	3	4	3	4	3	1	1	1	0	1	0	1	0	1	0	1	0	1	0	2	0	2	0	1	0	1	0	1	0	1	0	1	0	1	0	1	0	1	0
gz41	2	24	1	1	2	100	3	4	4	4	4	4	4	4	4	1	0	0	0	0	0	0	0	0	0	0	0	0	0	0	0	0	0	0	0	0	0	0	0	0	0	0	0	0	0	0	0	0	0
gz42	1	20	2	7	20	100	4	4	4	4	4	4	4	4	4	1	2	1	1	1	2	1	2	1	2	1	2	1	2	1	1	3	2	1	1	2	2	1	1	2	1	2	1	2	1	2	2	2	1
gz43	1	23	1	6	10	500	2	4	4	4	3	3	3	4	4	0	0	0	0	0	0	0	0	0	0	0	0	0	0	0	0	0	0	0	0	0	0	0	0	0	0	0	0	0	0	0	0	0	3
gz44	1	24	2	5	10	200	3	3	4	2	2	3	3	2	3	2	1	2	1	1	1	2	2	2	1	2	1	3	3	3	3	3	2	2	1	2	1	2	1	2	1	2	3	2	1	2	1	2	1
gz45	2	35	2	1	1	10	1	2	4	4	4	4	4	4	2	0	0	0	0	0	0	0	0	0	0	0	0	0	0	0	0	1	1	1	1	0	0	0	0	0	0	0	0	0	0	0	0	0	0
gz46	1	62	20	7	15	20	5	4	4	4	5	5	1	1	1	0	0	0	0	0	0	0	0	0	0	0	0	0	0	0	0	0	0	0	0	0	0	0	0	0	0	0	0	0	0	0	0	3	3
gz47	1	57	1	7	3	3	1	5	4	5	3	4	5	4	5	3	3	2	2	0	0	3	3	0	0	0	0	1	1	0	0	0	0	1	1	0	0	0	0	0	0	0	0	0	0	0	0	2	2
gz48	2	55	1	5	3	2	1	4	4	4	4	4	2	2	2	0	0	0	0	0	0	0	0	0	0	0	0	0	0	0	0	0	0	0	0	0	0	0	0	0	0	0	0	0	0	0	0	0	0
gz49	2	24	3	2	5	20	1	5	5	5	5	5	5	2	2	0	0	0	0	0	0	0	0	1	1	1	1	1	1	0	0	0	0	0	0	0	0	0	0	0	0	0	0	0	0	0	0	1	1
gz5	1	38	5	4	3	50	1	4	4	4	2	4	4	4	4	1	1	1	1	1	1	1	1	1	1	1	1	1	1	1	1	1	1	1	1	1	1	1	1	1	1	1	1	1	1	2	1	2	1
gz51	2	23	1	3	1	6	4	5	5	5	5	5	2	1	1	0	0	0	0	0	0	0	0	0	0	0	0	0	0	0	0	0	0	0	0	0	0	0	0	0	0	0	0	0	0	0	0	2	2
gz52	1	32	3	2	20	200	1	5	5	5	5	5	4	4	4	0	0	0	0	0	0	0	0	0	0	0	0	0	0	0	0	0	0	0	0	0	0	0	0	0	0	0	0	0	0	0	0	0	0
gz53	1	48	5	2	10	200	1	5	5	5	5	5	5	4	4	0	0	0	0	0	0	0	0	0	0	0	0	0	0	0	0	0	0	0	0	0	0	0	0	0	0	0	0	0	0	0	0	0	0
gz54	2	32	5	2	20	500	1	5	5	5	5	5	5	5	5	0	0	0	0	0	0	0	0	0	0	0	0	0	0	0	0	0	0	0	0	0	0	0	0	0	0	0	0	0	0	0	0	0	0
gz55	1	26	1	1	10	10	4	3	5	4	3	4	4	4	3	2	3	3	2	2	2	3	2	2	2	2	2	2	2	3	3	3	2	2	2	3	3	2	2	2	3	3	3	3	2	2	2	2	2
gz7	1	22	1	1	20	2	1	4	4	4	4	4	2	2	4	0	0	0	0	0	0	0	0	0	0	0	0	0	0	0	0	0	0	0	0	0	0	0	0	0	0	0	0	0	0	0	0	2	2
waz1	1	71	11	2	30	15	5	4	4	4	4	4	4	4	4	1	0	0	0	0	0	0	0	0	0	0	0	0	0	0	0	0	0	0	0	0	0	0	0	0	0	0	0	0	0	0	0	0	0
waz12	1	37	10	2	10	10	5	4	4	4	4	4	2	2	2	0	0	0	0	0	0	0	0	0	0	0	0	0	0	0	0	0	0	0	0	0	0	0	0	0	0	0	0	0	0	0	0	1	1
waz14	1	28	1	5	30	800	5	4	4	4	3	3	3	1	3	1	1	0	0	0	0	0	0	0	0	0	0	0	0	0	0	0	0	0	0	0	0	0	0	0	0	0	0	0	0	0	0	1	1
waz15	1	22	1	7	14	600	2	4	4	4	3	4	3	3	3	0	1	0	0	0	0	0	0	1	0	0	0	0	1	0	0	0	0	1	1	1	0	1	0	1	0	0	0	0	0	0	0	2	2
waz16	1	35	2	1	10	10	2	4	4	4	4	4	4	4	4	0	0	0	0	0	0	0	0	1	1	1	1	0	0	0	0	0	0	0	0	0	0	0	0	0	0	0	0	0	0	0	0	1	1
waz17	1	24	1	2	30	500	1	4	4	4	4	4	2	2	2	0	0	0	0	0	0	0	0	0	0	0	0	0	0	0	0	0	0	0	0	0	0	0	0	0	0	0	0	0	0	0	0	0	0
waz18	2	23	1	1	10	50	3	4	4	4	4	5	5	5	5	1	1	1	1	1	1	1	1	0	2	0	1	0	1	1	0	0	1	1	0	2	1	0	1	0	0	1	2	0	2	0	2	1	0
waz19	2	25	2	6	15	300	3	4	4	4	4	4	4	4	4	0	0	0	0	0	0	0	0	1	0	1	1	0	1	0	0	0	0	0	0	0	0	0	0	0	0	0	0	0	0	0	0	2	0
waz2	1	60	20	2	60	200	1	5	5	5	5	5	5	5	5	1	0	1	0	1	0	1	0	0	0	0	0	0	0	0	0	0	0	0	0	0	0	0	0	0	0	0	0	0	0	0	0	3	1
waz20	1	25	1	5	30	10	3	2	2	2	2	3	2	3	3	1	1	1	1	1	1	1	1	1	1	1	1	1	1	2	1	2	1	2	1	2	2	2	2	2	1	2	2	2	1	2	1	2	2
waz3	1	56	20	7	30	40	4	4	4	4	4	4	3	3	3	0	0	0	0	0	0	0	0	0	0	0	0	0	0	0	0	0	0	0	0	0	0	0	0	0	0	0	0	0	0	0	0	1	0
waz4	1	40	6	1	10	20	2	4	4	4	4	4	4	4	4	0	0	0	0	0	0	0	0	0	0	0	0	0	0	0	0	0	0	0	0	0	0	0	0	0	0	0	0	0	0	0	0	0	0
waz5	1	50	2	3	1	20	1	3	3	3	3	3	3	3	3	0	0	0	0	0	0	0	0	0	0	0	0	0	0	0	0	0	0	0	0	0	0	0	0	0	0	0	0	0	0	0	0	0	0
waz6	1	36	10	5	5	300	5	5	5	5	5	5	1	2	1	0	0	0	0	0	0	0	0	0	0	0	0	0	0	0	0	1	0	0	0	0	0	0	0	0	0	0	0	0	0	0	0	0	0
waz7	2	29	2	1	2	6	5	4	5	5	4	5	2	1	1	0	0	0	0	0	0	0	0	0	1	0	1	0	0	0	0	0	0	1	1	0	0	0	0	0	0	0	0	0	0	0	0	2	1
waz8	2	46	20	2	10	20	4	5	5	5	5	5	1	3	2	0	0	0	0	0	0	0	0	0	0	0	0	0	0	0	0	0	0	0	0	0	0	0	0	0	0	0	0	0	0	0	0	2	2
waz9	2	50	15	6	20	200	2	4	3	3	5	5	5	4	3	1	1	0	0	0	0	0	0	0	0	0	0	0	0	0	0	0	0	0	0	0	0	0	0	0	0	0	0	0	0	0	0	0	0
WF1	2	22	1	1	5	2	1	3	4	2	2	4	1	5	3	0	3	0	3	0	3	0	3	0	3	0	3	0	3	0	3	0	3	0	3	0	3	0	3	0	3	0	3	0	3	0	3	1	3
WF10	1	28	2	2	2	80	3	4	3	4	3	3	3	3	3	0	0	0	0	0	0	0	0	0	0	0	0	0	0	0	0	0	0	0	0	0	0	0	0	0	0	1	1	1	1	0	0	2	2
wf100	1	22	1	1	10	20	3	4	4	4	4	4	4	4	4	1	1	1	1	1	1	1	1	1	1	1	1	1	1	1	1	1	1	2	1	2	1	2	1	1	1	1	1	1	1	1	1	2	2
wf101	1	21	6	5	1	20	1	4	4	5	5	1	1	1	1	0	0	0	0	1	1	0	0	0	0	0	0	0	0	0	0	0	0	0	0	0	0	0	0	0	0	0	0	0	0	0	0	0	0
wf102	1	25	1	1	5	100	3	4	4	5	4	4	4	4	2	0	0	0	0	0	0	0	0	0	0	0	0	0	0	0	0	0	0	0	0	0	0	0	0	0	0	0	0	0	0	0	0	0	0
wf103	1	21	1	1	5	10	2	1	1	1	1	1	5	5	5	0	0	0	0	0	0	0	0	0	0	0	0	0	0	0	0	0	0	0	0	0	0	0	0	0	0	0	0	0	0	0	0	0	0
wf104	1	20	2	1	5	100	1	4	5	5	5	5	5	5	5	0	0	0	0	0	0	0	0	1	1	0	0	0	0	0	0	0	0	0	0	0	0	0	0	0	0	0	0	0	0	0	0	0	0
wf105	2	18	3	2	1	60	2	3	2	2	4	2	2	2	2	1	1	1	1	1	1	0	0	1	1	0	0	0	0	0	0	0	0	0	0	0	0	0	0	0	0	0	0	0	0	0	0	1	1
wf106	2	18	6	2	1	40	2	4	4	4	4	4	2	2	2	2	0	0	0	0	0	0	0	0	0	0	0	0	0	0	0	0	0	0	0	0	0	0	0	0	0	0	0	0	0	0	0	0	0
wf107	2	26	3	1	20	10	1	5	5	5	3	3	3	3	3	0	0	0	0	0	0	0	0	0	0	0	0	0	0	0	0	0	0	0	0	0	0	0	0	0	0	0	0	0	0	0	0	0	0
wf108	2	22	3	5	10	50	3	5	4	4	4	4	4	4	4	0	0	0	0	0	0	0	0	0	0	0	0	0	0	0	0	0	0	0	0	0	0	0	0	0	0	0	0	0	0	0	0	0	0
wf109	1	39	10	5	30	3000	4	5	5	5	5	5	1	1	1	0	0	1	1	0	0	0	0	0	0	0	0	0	0	0	0	0	0	0	0	0	0	0	0	0	0	0	0	0	0	0	0	2	2
WF11	1	24	1	2	5	100	5	4	4	4	4	4	4	4	4	1	1	1	1	1	1	1	1	1	1	1	1	1	1	1	1	1	1	1	1	2	1	1	1	1	1	1	1	1	1	1	1	2	1
wf110	2	26	1	1	1	10	1	4	4	4	4	4	4	4	4	0	0	0	0	0	0	0	0	0	0	0	0	0	0	0	0	0	0	0	0	0	0	0	0	0	0	0	0	0	0	0	0	0	0
wf111	1	22	1	1	30	1000	2	3	3	4	4	4	2	3	5	0	0	0	0	0	0	0	0	0	0	0	0	0	0	0	0	0	0	0	0	0	0	0	0	0	0	0	0	0	0	0	0	0	0
wf112	2	22	1	3	5	5	4	5	4	4	3	3	5	5	5	0	0	1	0	1	0	1	0	1	0	0	0	0	0	1	0	1	0	1	0	1	0	1	0	0	0	1	0	1	0	1	0	1	0
wf113	1	22	2	3	45	1000	3	4	4	3	4	3	4	4	4	0	0	0	0	0	0	0	0	0	0	0	0	0	0	0	0	0	0	0	0	0	0	0	0	0	0	0	0	0	0	0	0	0	0
wf114	2	21	3	2	10	100	2	4	5	5	5	5	5	5	5	0	1	0	1	0	1	0	1	0	1	0	1	0	1	0	1	0	1	0	1	0	1	0	1	0	1	0	1	0	1	0	1	0	1
wf115	2	25	1	1	10	50	1	4	3	4	4	3	4	3	3	0	2	0	2	0	2	0	2	1	3	0	3	0	3	0	2	0	2	0	2	0	2	0	3	0	2	0	1	0	2	2	1	2	3
wf116	1	22	4	3	10	1000	1	4	3	4	4	4	4	4	4	0	0	0	0	0	0	0	0	0	0	0	0	0	0	0	0	0	0	0	0	0	0	0	0	0	0	0	0	0	0	0	0	0	0
wf117	1	22	3	1	1	50	5	5	5	5	5	5	1	1	1	0	0	0	0	0	0	0	0	0	0	0	0	0	0	0	0	0	0	0	0	0	0	0	0	0	0	0	0	0	0	0	0	0	0
wf118	1	22	1	1	1	50	2	5	5	5	5	5	1	1	1	0	0	0	0	0	0	0	0	0	0	0	0	0	0	0	0	0	0	0	0	0	0	0	0	0	0	0	0	0	0	0	0	0	0
wf119	2	22	3	2	20	20	3	3	4	4	3	4	3	4	4	1	1	1	1	1	1	2	1	2	1	1	1	2	1	1	1	1	1	1	1	1	1	1	1	1	1	2	1	1	1	1	1	1	1
WF12	1	36	1	1	0	10	1	4	4	4	4	4	4	4	3	2	1	2	1	2	1	2	1	2	1	2	1	2	1	2	1	2	1	2	1	2	1	2	1	2	1	2	1	2	1	2	1	2	1
wf120	1	22	3	5	5	20	3	4	4	4	3	4	3	3	2	0	0	0	0	0	0	0	0	0	0	0	0	0	0	0	0	0	0	0	0	0	0	0	0	0	0	0	0	0	0	0	0	2	2
WF13	2	35	1	1	0	50	1	5	5	5	5	5	2	2	2	0	0	0	0	0	0	0	0	0	0	0	0	0	0	0	0	0	0	0	0	0	0	0	0	0	0	0	0	0	0	0	0	0	0
WF14	2	30	1	3	3	20	1	4	4	4	4	4	2	2	1	0	0	0	0	0	0	0	0	0	0	0	0	0	0	0	0	0	0	0	0	0	0	0	0	0	0	0	0	0	0	0	0	2	1
WF15	1	36	1	1	5	20	1	5	5	5	5	5	1	1	1	0	0	0	0	0	0	0	0	0	0	0	0	0	0	0	0	0	0	0	0	0	0	0	0	0	0	0	0	0	0	0	0	1	1
WF16	2	22	1	7	60	200	5	5	5	5	5	5	2	2	1	0	0	0	0	0	0	0	0	0	0	0	0	0	0	0	0	0	0	0	0	0	0	0	0	0	0	0	0	0	0	0	0	0	2
WF17	2	29	4	1	3	200	1	4	4	5	5	5	3	3	2	0	0	0	0	0	0	0	0	0	0	0	0	0	0	0	0	0	0	0	0	0	0	0	0	0	0	0	0	0	0	0	0	0	0
WF18	1	36	10	7	30	100	1	5	3	4	3	2	3	1	3	0	0	0	0	0	0	0	0	1	1	0	0	1	1	0	0	0	0	1	1	1	1	1	1	0	0	0	0	0	0	0	0	2	2
WF19	1	28	2	4	60	800	4	5	5	5	5	5	3	3	2	0	0	0	0	0	0	0	0	0	0	0	0	0	0	0	0	0	0	1	1	0	0	0	0	0	0	0	0	0	0	0	0	2	2
WF2	1	22	1	3	2	6	4	5	5	5	3	5	1	1	1	0	0	0	0	0	0	0	0	0	0	0	0	0	0	0	0	0	0	0	3	0	3	0	3	0	3	0	3	0	3	0	3	1	1
WF20	1	29	1	2	10	200	2	2	3	2	3	3	3	3	3	2	1	1	1	1	1	2	2	2	1	2	1	1	2	1	1	1	1	2	2	2	1	1	1	2	1	1	2	1	1	2	1	2	1
WF21	2	39	1	1	20	100	1	4	4	5	4	4	4	4	5	0	0	0	1	0	0	0	1	0	1	0	0	0	0	0	0	1	3	1	0	1	1	0	0	0	1	1	0	0	0	0	0	0	0
WF22	2	30	1	1	3	2	2	5	5	5	5	5	5	5	5	0	3	0	3	0	3	0	3	0	3	0	3	0	3	0	3	0	3	0	3	0	3	0	3	0	3	0	3	0	3	0	3	0	3
WF23	1	42	1	4	10	100	1	4	4	4	4	4	4	4	4	1	1	0	1	0	1	0	1	0	1	0	1	0	1	0	1	0	1	0	1	0	1	0	1	0	1	0	1	0	1	0	1	3	1
WF24	1	29	5	2	10	50	4	4	4	5	5	5	5	5	4	0	0	0	0	0	0	0	0	0	0	0	0	0	0	0	0	0	0	0	0	0	0	0	0	0	0	0	0	0	0	0	0	0	0
WF25	1	28	10	5	30	4	5	3	4	4	3	4	5	4	4	3	2	2	2	2	2	2	2	3	2	2	2	2	2	3	2	3	2	3	2	3	2	2	2	3	2	2	2	2	2	2	2	2	2
wf26	2	35	9	7	10	150	3	4	4	4	4	4	4	4	4	0	0	0	0	0	0	0	0	0	0	1	2	1	1	1	1	2	2	3	2	3	3	2	2	2	2	2	2	0	0	1	1	1	1
wf27	1	39	3	3	20	20	3	4	4	4	4	4	4	4	4	2	1	2	1	2	1	2	1	2	1	2	1	2	1	2	1	2	1	2	1	2	1	2	1	2	1	2	1	2	1	2	1	2	1
wf28	1	42	2	5	10	300	2	4	4	4	4	4	2	2	2	0	0	0	0	0	0	0	0	0	0	0	0	0	0	0	0	0	0	0	0	0	0	0	0	0	0	0	0	0	0	0	0	1	1
wf29	1	47	10	3	5	300	2	5	4	4	5	4	2	3	2	1	1	2	2	1	1	0	0	0	0	1	1	1	1	0	0	1	0	1	1	1	1	0	0	0	0	0	0	0	0	0	0	2	2
WF3	2	27	1	1	2	10	1	4	2	4	5	5	1	1	1	0	0	0	0	0	0	0	0	0	0	0	0	0	0	0	0	0	0	1	1	0	0	0	0	0	0	0	0	0	0	0	0	1	1
wf30	2	33	4	3	20	100	3	4	4	4	4	4	3	3	2	0	0	0	0	0	0	0	0	0	0	0	0	0	0	0	0	0	0	0	0	0	0	0	0	0	0	0	0	0	0	0	0	0	0
wf31	1	35	12	3	120	300	1	5	5	5	4	5	3	3	3	1	1	1	0	1	0	1	1	0	0	0	0	0	0	0	0	0	0	0	0	0	0	0	0	0	0	0	0	0	0	0	0	0	0
wf32	1	32	1	3	30	600	3	3	3	4	2	3	4	4	4	1	1	1	1	1	1	1	1	1	1	1	1	1	1	0	0	3	3	1	1	0	0	1	1	1	1	1	1	2	2	0	0	2	2
wf33	2	30	5	5	10	300	2	4	4	4	4	4	4	4	4	0	0	0	0	0	0	0	0	0	0	0	0	0	0	0	0	0	0	0	0	0	0	0	0	0	0	0	0	0	0	1	1	0	0
wf34	1	38	4	3	10	3	2	5	5	5	4	4	4	4	4	0	0	0	0	0	0	0	0	0	0	0	0	0	0	0	0	0	0	0	0	0	0	0	0	0	0	0	0	0	0	0	0	1	1
wf35	1	61	18	3	5	100	2	4	4	4	4	4	4	4	4	0	1	0	1	0	1	0	1	0	1	0	1	0	1	0	1	0	1	0	1	0	1	0	1	0	1	0	1	0	1	0	1	0	1
wf36	1	42	10	3	5	50	3	4	4	4	3	4	2	4	2	0	0	0	0	0	0	0	0	0	0	0	0	0	0	0	0	0	0	0	0	0	0	0	0	0	0	0	0	0	0	0	0	0	0
wf37	1	55	12	5	15	15	1	4	3	4	4	4	3	3	2	0	0	0	0	0	0	0	0	0	0	0	0	0	0	0	0	0	0	0	0	0	0	0	0	0	0	0	0	0	0	0	0	0	0
wf38	1	67	10	3	20	100	2	1	1	2	2	2	2	3	3	1	1	1	1	1	1	1	1	2	2	1	1	1	1	3	3	1	1	1	1	1	1	1	1	3	3	1	1	1	1	1	1	1	1
wf39	1	58	20	3	20	20	3	4	4	4	4	4	4	4	4	1	1	1	1	1	1	1	1	1	1	1	1	1	1	1	1	1	1	1	1	1	1	1	1	1	1	1	1	1	1	1	1	1	1
WF4	2	25	1	1	0	5	4	5	5	5	5	5	1	1	1	0	0	0	0	0	0	0	0	0	0	0	0	0	0	0	0	0	0	0	0	0	0	0	0	0	0	0	0	0	0	0	0	1	1
wf40	1	54	10	3	20	100	3	4	4	4	4	4	4	4	4	0	1	0	1	0	1	0	1	0	1	0	1	0	1	0	1	0	1	0	1	0	1	0	1	0	1	0	1	0	1	0	1	0	1
wf41	2	56	7	2	20	100	1	4	3	3	3	3	4	4	4	0	1	0	1	0	1	0	0	1	0	1	0	0	1	1	0	0	0	0	1	1	0	0	0	0	1	0	1	0	0	0	0	0	0
wf42	1	68	1	1	10	10	1	4	4	4	4	4	1	1	1	0	0	1	0	1	0	1	0	0	0	0	0	0	0	0	0	0	0	0	0	0	0	1	0	0	0	1	0	0	0	0	0	0	0
wf43	1	61	25	3	20	600	3	1	1	1	1	1	1	1	1	0	1	0	1	0	1	0	1	0	1	0	1	0	1	0	1	0	1	0	1	0	1	0	1	0	1	0	1	0	1	0	1	0	1
wf44	2	70	20	3	2	40	5	5	5	5	2	4	3	4	3	0	0	0	0	0	0	0	0	0	0	0	0	0	0	0	0	0	0	0	0	0	0	0	0	0	0	0	0	0	0	0	0	1	2
wf45	1	56	7	2	30	10	1	4	3	2	2	4	3	3	3	0	1	0	1	0	0	0	1	0	0	0	0	1	0	1	0	0	0	0	0	1	1	0	0	0	0	0	0	1	1	0	0	0	0
wf46	1	43	1	3	10	10	1	4	4	4	4	4	4	4	4	1	1	1	1	1	1	1	1	1	1	1	1	1	1	1	1	1	1	1	1	1	1	1	1	1	1	1	1	1	1	1	1	1	1
wf47	2	40	2	2	10	20	3	4	3	5	5	5	3	1	1	0	1	0	0	0	0	0	0	0	0	0	0	0	0	0	0	0	0	0	0	0	0	0	0	0	0	0	0	0	0	0	0	2	0
wf48	1	54	10	6	30	1000	2	4	4	4	4	4	2	2	2	0	0	0	0	0	0	0	0	0	0	0	0	0	0	0	0	0	0	0	0	0	0	0	0	0	0	0	0	0	0	0	0	2	2
wf49	2	59	1	1	40	140	5	3	5	5	4	5	4	5	3	1	0	0	0	0	0	0	0	1	2	1	1	1	1	0	0	2	1	1	1	0	0	0	0	0	0	0	0	0	0	0	0	2	1
WF5	1	25	3	3	1	10	4	4	4	4	4	4	4	4	4	0	0	0	0	0	0	0	0	0	0	0	0	0	0	0	0	0	0	0	0	0	0	0	0	0	0	0	0	0	0	0	0	2	2
wf50	2	27	1	3	10	20	1	5	4	5	5	5	1	1	1	0	0	0	0	0	0	0	0	0	0	0	0	0	0	0	0	0	0	0	0	0	0	0	0	0	0	0	0	0	0	0	0	1	1
WF51	1	28	2	5	60	3000	3	5	5	5	5	5	5	5	1	0	0	0	0	0	0	0	0	0	0	0	0	0	0	0	0	0	0	0	0	0	0	0	0	0	0	0	0	0	0	0	0	1	2
WF52	2	28	2	2	10	25	2	4	5	5	5	5	2	2	2	0	0	0	0	0	0	0	0	0	0	0	0	0	0	0	0	0	0	0	0	0	0	0	0	0	0	0	0	0	0	0	0	0	0
WF53	1	25	1	3	30	2000	2	4	5	4	3	4	3	3	3	1	1	0	0	0	0	0	0	1	1	0	0	0	0	0	0	0	0	0	0	0	0	0	0	0	0	0	0	0	0	0	0	0	0
WF54	1	50	1	3	4	200	2	4	4	4	4	4	4	4	4	0	0	0	0	0	0	0	0	0	0	0	0	0	0	0	0	0	0	0	0	0	0	0	0	0	0	0	0	0	0	0	0	0	0
WF55	1	41	10	3	10	80	1	4	4	3	3	4	2	2	3	1	1	0	0	0	0	0	0	0	0	0	0	0	0	0	0	1	1	1	1	0	0	0	0	0	0	0	0	0	0	0	0	2	2
WF56	1	71	20	4	30	50	4	3	3	2	3	2	4	2	2	2	2	0	0	0	0	0	0	0	0	0	0	0	0	0	0	1	1	1	1	0	0	0	0	0	0	1	2	0	0	0	0	2	2
WF57	2	30	1	5	10	500	3	4	4	4	4	4	2	4	3	0	0	0	0	0	0	0	0	0	0	0	0	0	0	0	0	0	0	0	0	0	0	0	0	0	0	0	0	0	0	0	0	0	0
WF58	1	68	20	7	100	3000	4	4	4	4	4	4	2	2	2	3	1	1	1	0	1	0	1	3	1	3	1	1	1	0	0	3	1	3	1	1	1	0	0	1	2	0	0	0	0	0	0	1	1
WF59	1	45	1	3	6	108	5	4	4	4	4	4	4	4	4	0	0	0	0	0	0	0	0	0	0	0	0	0	0	0	0	0	0	0	0	0	0	0	0	0	0	0	0	0	0	0	0	0	0
WF6	1	43	2	1	1	100	1	3	4	4	3	4	2	3	3	2	1	1	1	1	1	1	1	2	1	2	1	2	1	0	0	0	0	0	0	0	0	0	0	0	0	0	0	0	0	0	0	2	2
WF60	2	40	4	4	10	10	4	2	4	4	2	4	2	2	1	0	1	0	0	0	0	0	0	0	0	0	0	0	0	0	0	0	0	0	0	0	0	0	0	0	0	0	0	0	0	0	0	0	0
WF61	2	43	3	3	5	120	2	4	4	4	4	4	4	4	4	0	0	0	0	0	0	0	0	0	0	0	0	0	0	0	0	0	0	0	0	0	0	0	0	0	0	0	0	0	0	0	0	3	3
WF62	1	31	2	3	10	10	1	5	4	4	3	4	4	5	5	0	0	0	0	0	0	0	0	0	0	0	0	0	0	0	0	0	0	0	0	0	0	0	0	0	0	0	0	0	0	0	0	0	0
WF63	2	46	2	7	60	1000	3	4	4	4	5	5	1	3	1	0	0	0	0	0	0	0	0	0	0	0	0	0	0	0	0	0	0	0	0	0	0	0	0	0	0	0	0	0	0	0	0	1	1
WF64	1	24	1	1	10	40	1	3	3	3	3	3	3	3	3	0	0	0	0	0	0	0	0	0	0	0	0	0	0	0	0	0	0	0	0	0	0	0	0	0	0	0	0	0	0	0	0	0	0
WF65	2	21	1	3	5	6	1	5	3	3	3	4	2	2	5	0	0	0	0	0	0	0	0	0	0	0	0	0	0	0	0	0	0	0	0	0	0	0	0	0	0	0	0	0	0	0	0	0	0
WF66	1	32	1	4	0	4	2	4	3	4	3	4	3	4	3	2	1	2	1	2	1	2	2	1	1	0	0	0	0	0	0	0	0	3	3	0	0	0	0	0	0	0	0	0	0	0	0	0	0
WF67	1	52	29	3	10	10	1	3	4	4	3	4	2	4	2	0	1	0	0	1	1	0	1	0	0	0	0	0	0	0	1	1	2	0	0	1	1	0	1	1	1	1	0	0	1	0	1	1	2
WF68	1	60	29	3	30	30	5	2	2	4	5	5	2	2	1	0	0	0	0	0	0	0	0	0	0	0	0	0	0	0	0	0	0	0	0	0	0	0	0	0	0	0	0	0	0	0	0	1	1
WF69	1	59	20	3	10	20	5	5	5	5	3	5	1	3	1	0	0	0	0	0	0	0	0	0	0	0	0	0	0	0	0	0	0	0	0	0	0	0	0	0	0	0	0	0	0	0	0	0	1
WF7	1	34	10	1	2	10	3	5	5	5	5	5	5	5	5	1	1	1	1	1	1	1	1	1	1	1	1	1	1	2	2	1	1	1	1	0	0	0	0	0	0	1	1	1	1	0	0	3	3
WF70	2	27	3	2	5	300	5	5	5	4	5	5	2	1	2	0	0	0	0	0	0	1	0	0	0	0	0	0	0	0	0	0	0	0	0	0	0	0	0	0	0	0	0	0	0	0	0	2	2
WF71	2	50	18	3	2	36	5	4	4	4	4	4	4	4	4	0	0	0	0	0	0	0	0	0	0	0	0	0	0	0	0	0	0	0	0	0	0	0	0	0	0	0	0	0	0	0	0	3	3
WF72	2	27	2	1	1	16	5	5	5	5	5	5	1	1	1	0	0	0	0	0	0	0	0	0	0	0	0	0	0	0	0	0	0	0	0	0	0	0	0	0	0	0	0	0	0	0	0	1	1
WF73	2	27	3	1	3	10	1	4	4	4	4	4	2	2	2	0	0	0	0	0	0	0	0	0	0	0	0	0	0	0	0	0	0	0	0	0	0	0	0	0	0	0	0	0	0	0	0	1	1
WF74	1	33	12	7	60	4000	4	4	5	4	3	4	2	2	2	0	1	1	1	0	0	0	0	0	0	0	0	0	0	0	0	1	0	0	0	0	0	0	0	0	0	0	0	0	0	0	0	2	2
WF75	2	31	4	3	30	500	5	5	5	5	4	5	5	3	2	0	0	3	1	1	0	0	0	0	0	0	0	0	0	0	0	0	0	0	0	0	0	1	1	0	0	0	0	0	0	0	0	2	2
WF76	1	43	20	2	2	200	1	3	3	3	3	3	3	3	3	2	0	2	0	2	0	2	0	2	0	2	0	2	0	2	0	2	0	2	0	2	0	2	0	2	0	2	0	2	0	2	0	2	0
WF77	1	62	30	3	2	100	3	5	4	5	5	4	3	2	2	0	0	0	0	0	0	0	0	0	0	0	0	0	0	0	0	0	0	0	0	0	0	0	0	0	0	0	0	0	0	0	0	2	2
WF78	1	24	1	2	15	30	3	4	5	5	5	5	2	2	3	0	0	0	0	0	0	0	0	0	0	0	0	0	0	0	0	0	0	0	0	0	0	0	0	0	0	0	0	0	0	0	0	1	1
WF79	1	24	1	1	30	50	2	4	4	4	4	4	4	4	4	1	0	1	0	1	0	1	0	1	0	1	0	1	0	1	0	1	0	1	0	1	0	1	0	1	0	1	0	1	0	1	0	1	0
WF8	2	23	1	5	5	200	2	4	4	4	4	4	4	4	2	0	0	0	0	0	0	0	0	0	0	0	0	0	0	0	0	0	0	0	0	0	0	0	0	0	0	0	0	0	0	0	0	0	0
WF80	1	25	1	1	30	20	2	3	4	4	3	5	2	3	1	2	0	3	1	3	1	2	0	1	1	0	1	2	0	2	0	2	0	0	0	0	0	0	1	0	1	0	1	0	0	0	0	0	0
WF81	1	27	1	3	30	50	2	5	4	4	4	4	4	4	4	0	0	0	0	0	0	0	0	0	0	0	0	0	0	0	0	0	0	0	0	0	0	0	0	0	0	0	0	0	0	0	0	0	0
WF82	2	30	1	5	10	200	3	3	4	3	4	4	3	3	3	2	2	2	1	2	1	2	2	2	1	2	1	2	1	2	1	2	1	1	1	2	2	1	2	2	1	2	1	2	0	2	1	3	1
WF83	2	43	1	1	10	2	2	4	4	4	4	4	4	5	4	1	1	0	1	3	1	2	2	1	2	1	1	1	2	1	1	1	2	1	2	1	1	1	1	2	2	0	1	0	2	1	2	2	1
WF84	2	27	1	3	30	10	1	5	5	5	5	5	5	5	5	0	0	0	1	0	0	0	0	0	0	0	0	0	0	0	0	0	0	0	0	0	0	0	0	0	0	0	0	0	0	0	0	0	0
WF85	1	26	1	2	60	200	1	5	5	5	5	5	5	3	3	0	1	0	0	0	0	0	0	0	0	0	0	0	0	0	0	0	1	0	1	0	0	0	0	0	0	0	0	0	0	0	0	0	0
wf86	2	20	1	1	1	10	1	5	5	5	1	5	1	1	1	0	0	0	0	0	0	0	0	0	0	0	0	0	0	0	0	0	0	0	0	0	0	0	0	0	0	0	0	0	0	0	0	3	3
wf87	2	20	1	1	1	10	1	5	5	3	3	4	4	3	2	0	0	0	0	0	0	0	0	0	0	0	0	0	0	0	0	0	0	0	0	0	0	0	0	0	0	0	0	0	0	0	0	3	3
wf88	1	24	4	1	10	50	2	5	4	4	3	5	1	1	1	0	0	0	0	0	0	0	0	0	0	0	0	0	0	0	0	0	0	0	0	0	0	0	0	0	0	0	0	0	0	0	0	2	1
wf89	2	37	1	2	10	20	1	5	5	5	5	5	3	4	3	0	0	0	0	0	0	0	0	0	0	0	0	0	0	0	0	0	0	0	0	0	0	0	0	0	0	0	0	0	0	0	0	0	0
WF9	1	31	5	3	1	300	5	4	4	4	4	4	2	2	2	0	0	0	0	0	0	0	0	0	0	0	0	0	0	0	0	0	0	0	0	0	0	0	0	0	0	0	0	0	0	0	0	1	1
wf90	2	40	1	3	10	50	2	5	5	5	5	5	5	5	5	0	0	0	0	0	0	0	0	0	0	0	0	0	0	0	0	0	0	0	0	0	0	0	0	0	0	0	0	0	0	0	0	3	2
wf91	1	29	2	2	5	150	3	4	4	4	4	4	1	3	1	0	0	0	0	0	0	0	0	0	0	0	0	0	0	0	0	0	0	0	0	0	0	0	0	0	0	0	0	0	0	0	0	1	0
wf92	2	24	1	2	10	50	3	5	5	5	5	5	1	2	1	0	0	0	0	0	0	0	0	0	0	0	0	0	0	0	0	0	0	0	0	0	0	0	0	0	0	0	0	0	0	0	0	0	1
wf93	2	22	1	7	10	200	2	3	3	3	3	3	3	3	3	0	0	0	0	0	0	0	0	0	0	0	0	0	0	0	0	0	0	0	0	0	0	0	0	0	0	0	0	0	0	0	0	0	1
wf94	1	52	2	4	10	10	1	4	4	4	4	4	4	4	4	0	1	0	0	0	0	0	0	0	0	0	0	0	0	0	0	0	0	0	1	0	0	0	0	0	0	0	0	0	0	0	0	0	0
wf95	2	28	1	5	200	200	3	4	4	4	4	4	1	3	1	0	0	0	0	0	0	0	0	0	0	0	0	0	0	0	0	0	0	0	0	0	0	0	0	0	0	0	0	0	0	0	0	1	1
wf96	1	25	1	7	10	10	3	4	4	4	4	5	5	4	4	1	1	0	2	2	0	0	0	0	0	0	0	0	0	0	0	0	0	0	0	0	0	0	0	0	0	0	0	0	0	0	0	1	1
wf97	2	25	1	5	10	30	3	4	4	4	4	4	1	1	1	0	0	0	0	0	0	0	0	1	1	1	1	0	0	0	0	0	0	0	0	0	0	0	0	0	0	0	0	0	0	0	0	1	1
wf98	2	27	1	2	5	100	3	4	4	4	3	4	3	3	2	1	1	1	1	1	1	1	1	1	1	1	1	1	1	1	1	1	1	1	1	1	1	1	1	1	1	1	1	1	1	1	1	1	1
wf99	1	30	5	5	2	10	5	4	4	3	4	4	3	4	3	0	0	0	0	0	0	0	0	0	0	2	1	1	1	0	0	0	0	0	0	1	1	0	0	0	0	1	1	0	0	0	0	0	0
wh1	1	21	4	1	60	10	5	5	5	5	5	5	2	1	2	0	0	0	0	0	0	0	0	0	0	2	2	0	0	0	0	0	0	0	0	0	0	0	0	0	0	2	2	1	1	0	0	1	1
wh10	1	24	2	2	20	200	4	4	4	5	3	4	1	1	2	1	1	0	0	0	0	0	0	0	0	1	1	0	0	0	0	0	0	1	1	1	1	1	1	1	1	1	0	2	2	2	2	2	2
wh11	2	47	2	1	30	80	5	4	4	4	5	4	4	4	5	0	3	0	3	0	3	0	3	0	3	0	3	0	3	1	1	0	0	1	1	0	3	0	3	0	3	0	3	0	3	0	3	2	2
wh12	2	36	1	1	2	50	1	5	5	5	5	5	5	5	1	0	0	0	0	0	0	0	0	0	0	0	0	0	0	0	0	0	0	0	0	0	0	0	0	0	0	0	0	0	0	0	0	0	0
wh13	1	46	15	7	10	500	3	5	4	5	4	4	5	5	5	0	0	0	0	0	0	0	0	0	0	0	0	0	0	0	0	0	0	0	0	0	0	0	0	0	0	0	0	0	0	1	3	1	3
wh14	1	45	1	7	60	500	5	5	3	5	3	2	4	5	5	2	2	1	1	0	0	3	3	1	3	0	0	0	0	2	2	3	2	2	2	0	3	3	1	2	2	3	3	0	0	1	3	3	0
wh15	1	46	6	2	20	300	3	4	4	3	2	2	4	4	4	0	0	0	0	1	1	0	0	1	2	0	0	0	0	0	0	1	1	2	2	0	0	0	0	1	1	1	0	0	0	0	0	2	2
wh16	1	32	3	1	30	200	1	4	4	4	4	4	2	2	2	0	0	0	0	0	0	0	0	0	0	0	0	0	0	0	0	0	0	2	2	1	3	0	0	0	2	0	1	0	1	0	0	0	2
wh17	2	27	5	1	5	150	1	4	4	4	4	2	2	2	1	0	0	0	0	0	0	0	0	0	0	0	0	0	0	0	0	0	0	0	0	0	0	0	0	0	0	0	0	0	0	0	0	0	0
wh18	1	21	1	3	30	100	2	4	3	5	4	3	2	3	4	2	2	1	1	3	3	2	2	3	3	2	2	2	2	1	3	2	3	1	1	2	1	3	2	2	1	3	3	2	2	1	2	3	2
wh19	2	21	4	1	1	40	5	4	4	5	5	5	5	5	5	0	0	0	0	0	0	0	0	0	0	0	0	0	0	0	0	0	0	0	0	0	0	0	0	0	0	0	0	0	0	0	0	0	0
wh2	2	21	4	1	0	20	5	4	4	4	4	4	2	3	2	0	0	0	0	0	0	0	0	2	2	0	0	0	0	0	0	0	0	0	0	0	0	0	0	0	0	0	0	0	0	0	0	1	1
wh20	1	50	10	2	2	40	3	4	4	4	4	4	4	4	4	1	0	1	0	1	0	1	0	0	0	0	0	0	0	0	0	0	0	0	0	0	0	0	0	0	0	0	0	0	0	0	0	0	3
wh21	2	44	2	2	10	100	2	4	3	3	2	3	4	3	2	0	1	0	1	0	0	0	0	0	0	0	1	0	0	0	0	0	0	0	0	0	0	0	0	0	0	0	0	0	0	0	0	0	0
wh22	1	56	10	6	3	100	5	5	5	3	5	5	1	1	1	0	0	0	0	0	0	0	0	0	0	0	0	0	0	0	0	0	0	0	0	0	0	0	0	0	0	0	0	0	0	0	0	0	0
wh23	2	48	3	7	30	500	5	4	4	4	4	4	4	4	4	0	0	0	0	0	0	0	0	0	0	0	0	0	0	0	0	0	0	0	0	0	0	0	0	0	0	0	0	0	0	0	0	0	0
wh24	1	50	5	5	10	20	3	3	5	4	3	3	4	3	4	3	3	1	1	3	3	0	0	3	3	1	1	1	1	3	3	2	2	2	3	2	2	3	3	2	2	3	1	2	2	3	3	2	2
wh25	2	72	3	4	60	200	1	4	4	4	4	4	4	4	4	0	0	0	0	0	0	0	0	0	0	0	0	0	0	0	0	0	0	0	0	0	0	0	0	0	0	0	0	0	0	0	0	0	0
wh26	2	24	2	1	3	10	4	4	4	4	4	4	4	4	4	0	0	0	0	0	0	0	0	0	0	0	0	0	0	0	0	0	0	0	0	0	0	0	0	0	0	0	0	0	0	0	0	0	0
wh27	1	58	1	6	40	1500	1	4	2	4	5	5	5	5	5	0	0	0	0	0	0	0	0	0	0	0	0	0	0	0	0	0	0	0	0	0	0	0	0	0	0	0	0	0	0	0	0	0	0
wh28	1	22	1	7	1	50	4	4	2	3	2	3	2	4	1	0	0	0	0	0	0	0	0	3	3	3	3	0	0	0	0	0	0	0	0	0	0	0	0	0	0	0	0	0	0	0	0	3	3
wh29	1	21	3	1	1	50	4	2	2	2	2	2	2	2	2	0	1	0	1	0	1	0	1	0	1	0	1	0	1	0	1	0	1	0	1	0	2	0	1	0	1	0	2	0	1	0	1	0	2
wh3	1	46	11	3	10	200	3	4	3	4	3	4	2	2	3	1	1	1	1	0	0	0	0	1	3	1	1	0	0	0	0	0	0	1	2	0	0	0	0	3	3	0	0	0	0	0	0	1	1
wh30	2	48	5	3	30	200	4	4	4	4	4	4	4	4	4	0	0	0	0	0	0	0	0	0	0	0	0	0	0	0	0	0	0	0	0	0	0	0	0	0	0	0	0	0	0	0	0	0	0
wh31	1	44	20	7	15	750	5	5	5	5	4	5	2	3	3	0	0	0	0	0	0	0	0	0	0	0	0	0	0	0	0	0	0	0	0	0	0	0	0	0	0	0	0	0	0	0	0	2	2
wh32	1	56	15	1	20	700	1	4	3	4	3	4	3	5	2	3	1	1	1	1	1	2	2	2	3	3	1	3	2	3	3	1	3	0	2	0	1	1	3	0	1	0	1	0	1	0	1	0	1
wh33	1	23	2	5	15	10	1	5	5	5	5	5	1	1	1	0	0	0	0	0	0	0	0	0	0	0	0	0	0	0	0	0	0	0	0	0	0	0	0	0	0	0	0	0	0	0	0	2	1
wh34	2	32	2	1	3	20	1	4	4	4	4	4	2	2	2	0	0	0	0	0	0	0	0	2	2	2	2	0	0	0	0	0	0	1	1	0	0	0	0	0	0	0	0	0	0	0	0	1	1
wh35	2	34	1	2	1	10	1	4	4	3	4	4	2	2	1	0	0	0	0	0	0	0	0	0	0	0	0	0	0	0	0	0	0	0	0	0	0	0	0	0	0	0	0	0	0	0	0	0	0
wh36	1	23	2	2	10	100	1	5	5	5	4	4	1	1	1	0	0	0	0	0	0	0	0	2	0	2	0	0	0	0	0	0	0	0	0	0	0	0	0	0	0	0	0	0	0	0	0	3	1
wh37	2	35	1	4	110	10	1	3	3	3	3	3	2	3	3	2	0	2	0	2	0	3	0	2	0	3	0	2	0	2	0	2	0	1	0	1	0	2	0	1	0	1	0	2	0	0	0	2	1
wh38	2	23	6	1	1	20	1	4	4	4	4	4	3	3	3	0	0	0	0	0	0	0	0	0	0	0	0	0	0	0	0	0	0	0	0	0	0	0	0	0	0	0	0	0	0	0	0	2	1
wh39	1	35	1	1	30	100	1	4	4	4	4	4	3	3	3	0	0	0	0	0	0	0	0	0	0	0	0	0	0	0	0	0	0	0	0	0	0	0	0	1	1	0	0	0	0	0	0	0	0
wh4	1	24	2	3	40	10	5	5	4	5	4	5	5	5	5	0	0	0	0	0	0	0	0	0	0	0	0	0	0	0	0	0	0	0	0	0	0	0	0	0	0	0	0	0	0	0	0	0	0
wh40	2	39	1	1	15	150	1	5	5	5	5	5	1	1	1	0	0	0	0	0	0	0	0	0	0	0	0	0	0	0	0	0	0	0	0	0	0	0	0	0	0	0	0	0	0	0	0	0	0
wh41	2	34	2	1	1	10	1	4	4	5	5	1	1	1	1	0	0	0	0	0	0	0	0	0	0	0	0	0	0	0	0	0	0	0	0	0	0	0	0	0	0	0	0	0	0	0	0	2	2
wh42	2	55	20	1	1	2	1	2	5	3	5	5	1	1	1	0	0	0	0	0	0	0	0	0	0	0	0	0	0	1	1	1	1	0	0	0	0	0	0	0	0	0	0	0	0	0	0	1	2
wh43	2	43	1.3	1	0	20	3	5	5	5	5	5	1	1	1	0	0	0	0	0	0	0	0	0	0	0	0	0	0	0	0	0	0	0	0	0	0	0	0	0	0	0	0	0	0	0	0	2	3
wh44	2		1	1	10	100	2	4	4	3	4	3	4	3	3	1	0	0	0	0	0	0	0	0	0	0	0	0	0	0	0	0	0	0	0	0	0	0	0	0	0	0	0	0	0	0	0	3	1
wh45	2	22	6	1	0	5	2	5	4	5	5	5	1	2	3	0	0	0	0	1	1	0	0	2	1	1	1	0	0	0	0	0	0	0	0	0	0	0	0	0	0	0	0	0	0	0	0	3	3
wh46	1	19	7	1	0	10	1	5	4	5	2	4	1	1	1	0	0	0	0	2	2	0	0	0	0	0	0	0	0	1	1	0	0	1	1	0	0	0	0	0	0	1	1	1	1	0	0	3	3
wh47	1	39	3	1	10	100	5	4	4	4	4	4	2	2	2	0	0	0	0	0	0	0	0	0	0	0	0	0	0	0	0	0	0	0	0	0	0	0	0	0	0	0	0	0	0	0	0	2	2
wh48	1	33	6	1	0	10	1	5	5	5	5	5	2	2	1	0	0	0	0	0	0	0	0	1	1	1	1	2	1	0	0	0	0	0	0	0	0	0	0	1	1	0	0	0	0	0	0	2	0
wh49	1	45	10	1	10	400	1	5	4	5	4	4	3	2	1	0	0	0	0	1	1	1	1	1	2	0	0	1	1	0	0	1	1	0	0	0	0	0	0	0	0	1	0	0	0	0	0	2	2
wh5	1	51	4	3	45	350	3	5	5	5	5	4	4	5	2	0	0	0	0	0	0	0	0	0	0	1	3	0	0	0	0	0	0	0	0	0	0	0	0	0	0	0	0	0	0	0	0	1	3
wh50	1	38	7	5	20	50	2	4	4	4	3	4	2	4	3	2	2	1	1	2	1	2	1	1	1	1	1	2	1	2	2	1	1	1	1	2	0	1	1	1	1	1	0	1	0	1	0	1	0
wh51	2	28	1	1	30	100	1	5	4	4	3	4	2	4	2	0	0	0	0	1	1	0	0	1	1	1	1	0	0	0	0	0	0	0	0	0	0	0	0	0	0	0	0	0	0	0	0	0	0
wh52	1	52	4	1	10	40	5	3	4	3	3	3	3	4	4	1	1	0	0	0	0	0	0	1	0	0	1	0	0	0	0	0	0	1	0	1	1	1	0	1	0	1	1	0	1	1	1	1	0
wh53	2	52	3	2	10	300	3	4	3	4	3	2	4	3	3	0	0	0	0	0	0	0	0	0	0	0	0	0	0	1	1	0	0	1	1	1	1	0	0	0	0	0	0	0	0	0	0	1	1
wh54	2	20	3	2	20	20	1	5	5	4	5	5	3	4	3	0	0	0	0	0	0	0	0	1	1	2	1	0	0	0	0	0	0	0	0	1	1	0	0	0	0	0	0	0	0	0	0	2	2
wh55	1	25	3	1	40	90	1	4	4	3	4	4	4	3	4	1	0	0	0	0	0	0	0	1	1	0	0	0	0	1	1	1	1	1	1	0	0	0	0	0	0	0	0	0	0	0	0	1	1
wh56	1	66	2	5	20	300	3	3	4	3	3	3	4	4	4	2	0	2	0	2	0	2	0	3	3	3	2	2	2	3	3	2	2	2	2	2	2	3	3	3	3	2	2	2	2	3	3	1	1
wh57	2	60	10	1	10	40	1	5	5	5	5	5	1	1	1	0	0	0	0	0	0	0	0	0	0	0	0	0	0	0	0	0	0	0	0	0	0	0	0	0	0	0	0	0	0	0	0	0	0
wh58	2	32	4	1	10	100	5	5	3	3	3	3	3	3	3	0	0	0	0	0	0	0	0	0	0	0	0	0	0	0	0	0	0	0	0	0	0	0	0	0	0	0	0	0	0	0	0	0	0
wh59	1	23	3	7	15	50	5	4	4	4	3	5	2	3	1	0	0	0	0	0	0	0	0	0	0	0	0	0	0	0	0	0	0	0	0	0	0	0	0	0	0	0	0	0	0	0	0	0	0
wh6	1	25	1	3	5	130	3	4	4	4	3	2	2	2	2	0	0	0	0	0	0	0	0	2	2	0	0	0	0	0	0	0	0	1	1	0	0	0	0	0	0	0	0	0	0	0	0	0	0
wh60	1	23	3	1	1	20	1	5	5	5	5	5	1	1	1	0	1	0	0	0	0	0	0	0	0	0	0	0	0	0	0	0	0	0	1	0	0	0	0	0	0	0	0	0	0	0	0	0	0
wh61	2	33	4	1	1	4	1	4	4	4	5	5	1	1	1	0	0	0	0	0	0	0	0	0	0	1	1	0	0	0	0	0	0	0	0	0	0	0	0	0	0	0	0	0	0	0	0	1	1
wh62	1	20	1	1	10	20	1	4	4	4	4	4	4	4	3	1	1	1	1	1	1	1	1	1	1	1	1	1	1	1	1	1	1	1	1	1	1	1	1	1	1	1	1	1	1	1	1	1	1
wh63	2	35	4	3	10	200	2	3	3	3	3	3	3	3	3	2	0	2	2	0	2	2	0	0	0	3	3	1	1	3	0	1	0	2	2	2	2	2	1	2	0	2	3	2	1	0	2	2	2
wh64	1	21	6	7	60	100	3	3	5	3	4	5	4	3	4	2	2	1	1	2	3	1	2	3	1	2	2	2	2	3	1	3	1	3	2	3	3	2	2	3	3	2	2	1	3	2	2	1	3
wh7	2	28	1	1	2	50	4	5	4	4	4	4	4	4	4	0	0	0	0	0	0	0	0	0	0	0	0	0	0	0	0	0	0	0	0	0	0	0	0	0	0	0	0	0	0	0	0	0	0
wh8	1	28	2	1	10	100	3	3	3	3	3	3	3	3	3	0	0	0	0	0	0	0	0	0	0	0	0	0	0	0	0	0	0	0	0	0	0	0	0	0	0	0	0	0	0	0	0	0	0
wh9	1	62	20	6	30	1000	1	4	2	5	3	3	3	3	2	0	0	0	0	1	1	0	0	2	2	2	2	0	0	0	0	0	0	0	0	0	0	0	0	1	1	0	0	0	0	0	0	0	0
xy1	2	24	3	1	10	20	4	4	4	4	4	5	1	1	1	0	0	0	0	0	0	0	0	0	0	0	0	0	0	0	0	0	0	0	0	0	0	0	0	0	0	0	0	0	0	0	0	3	3
xy10	2	45	2	1	15	50	5	4	4	4	4	5	1	1	1	0	0	0	0	0	0	0	0	0	0	0	0	0	0	0	0	0	0	0	0	0	0	0	0	0	0	0	0	0	0	0	0	1	1
xy100	1	19	1	1	3	10	5	4	4	4	4	4	2	2	2	0	0	0	0	0	0	0	0	0	0	0	0	0	0	0	0	0	0	0	0	0	0	0	0	0	0	0	0	0	0	0	0	2	2
xy101	2	25	5	1	10	5	2	4	4	4	4	4	2	2	2	0	0	0	0	0	0	0	0	0	0	0	0	0	0	0	0	0	0	0	0	0	0	0	0	0	0	0	0	0	0	0	0	1	1
xy102	1	39	7	3	10	10	5	4	4	4	4	4	2	2	2	0	0	0	0	0	0	0	0	0	0	0	0	0	0	0	0	0	0	0	0	0	0	0	0	0	0	0	0	0	0	0	0	1	1
xy103	1	72	20	3	5	30	2	4	4	4	4	4	2	2	2	0	0	0	0	0	0	0	0	0	0	0	0	0	0	0	0	0	0	0	0	0	0	0	0	0	0	0	0	0	0	0	0	0	0
xy104	2	52	4	7	2	600	5	5	5	5	5	5	3	1	1	0	0	0	0	0	0	0	0	0	0	0	0	0	0	0	0	0	0	0	0	0	0	0	0	0	0	0	0	0	0	0	0	1	1
xy105	1	61	15	7	300	600	5	5	5	5	5	5	1	2	1	0	0	0	0	0	0	0	0	0	0	0	0	0	0	0	0	0	0	0	0	0	0	0	0	0	0	0	0	0	0	0	0	3	3
xy106	1	65	12	3	10	70	5	5	5	5	5	5	1	4	1	0	0	0	0	0	0	0	0	0	0	0	0	0	0	0	0	0	0	0	0	0	0	0	0	0	0	0	0	0	0	0	0	3	3
xy107	1	30	0.5	1	10	10	4	5	3	4	4	3	5	3	4	0	0	0	0	0	0	0	0	0	1	0	1	0	1	0	0	0	0	0	1	0	1	0	0	0	1	0	0	0	1	0	0	0	1
xy108	1	35	5	1	10	100	2	5	5	5	5	5	5	5	5	0	0	0	0	0	0	0	0	0	0	0	0	0	0	0	0	0	0	0	0	0	0	0	0	0	0	0	0	0	0	0	0	0	0
xy109	1	70	8	7	10	100	4	5	5	5	5	5	3	3	1	0	0	0	0	0	0	0	0	0	0	0	0	0	0	0	0	0	0	0	0	0	0	0	0	0	0	0	0	0	0	0	0	0	0
xy11	1	36	2	1	25	100	4	4	4	4	4	4	1	3	1	0	0	0	0	0	0	0	0	1	1	0	0	0	0	0	0	0	0	0	0	0	0	0	0	0	0	0	0	0	0	0	0	3	2
xy110	2	29	3	3	5	800	4	5	5	5	5	5	1	1	1	0	0	0	0	0	0	0	0	0	0	0	0	0	0	0	0	0	0	0	0	0	0	0	0	0	0	0	0	0	0	0	0	3	3
xy111	2	45	4	5	20	100	1	2	4	3	5	3	5	3	4	0	0	1	1	1	1	0	0	1	1	0	0	1	1	0	0	0	0	1	1	0	0	1	1	0	0	1	1	0	0	1	1	0	0
xy112	2	38	5	3	10	100	2	4	4	4	4	5	1	3	1	0	1	0	0	0	0	0	0	0	0	0	0	0	0	0	0	0	0	0	0	0	0	0	0	0	0	0	1	0	1	0	1	3	3
xy113	2	32	1	3	2	20	1	4	4	4	4	4	2	3	3	0	0	0	0	0	0	0	0	0	0	0	0	0	0	0	0	0	0	0	0	0	0	0	0	0	0	0	0	0	0	0	0	0	0
xy114	2	26	2	1	10	20	5	4	4	4	4	4	1	1	1	0	0	0	0	0	0	0	0	0	0	0	0	0	0	0	0	0	0	0	0	0	0	0	0	0	0	0	0	0	0	0	0	1	1
xy115	2	26	3	1	10	20	5	4	4	4	4	5	1	1	1	0	0	0	0	0	0	0	0	0	0	0	0	0	0	0	0	0	0	0	0	0	0	0	0	0	0	0	0	0	0	0	0	1	1
xy116	2	22	2	1	10	20	5	4	4	4	4	5	1	1	1	0	0	0	0	0	0	0	0	0	0	0	0	0	0	0	0	0	0	0	0	0	0	0	0	0	0	0	0	0	0	0	0	1	1
xy117	2	23	2	1	5	20	5	4	4	4	4	5	1	1	1	0	0	0	0	0	0	0	0	0	0	0	0	0	0	0	0	0	0	0	0	0	0	0	0	0	0	0	0	0	0	0	0	1	1
xy118	1	71	22	5	30	200	4	4	4	4	4	4	2	2	2	0	0	0	0	0	0	0	0	0	0	0	0	0	0	0	0	0	0	0	0	0	0	0	0	0	0	0	0	0	0	0	0	2	2
xy119	2	20	1	3	10	100	5	4	4	4	4	4	3	3	2	1	1	1	1	1	1	1	1	1	1	1	1	1	1	1	1	2	2	1	1	1	1	1	1	1	1	1	1	1	1	1	1	1	1
xy12	1	36	5	3	10	100	3	4	4	4	4	4	3	3	2	0	0	0	0	0	0	0	0	0	0	0	0	0	0	0	0	0	0	0	0	0	0	0	0	0	0	0	0	0	0	0	0	2	2
xy120	1	56	26	3	5	30	5	5	5	5	5	5	1	1	1	0	0	0	0	0	0	0	0	0	0	0	0	0	0	0	0	0	0	0	0	0	0	0	0	0	0	0	0	0	0	0	0	0	0
xy121	1	40	5	3	15	300	3	4	4	4	5	4	3	3	3	0	0	0	0	0	0	0	0	1	1	0	0	0	0	0	0	1	1	1	1	0	0	0	0	0	0	0	0	0	0	0	0	1	1
xy122	1	35	3	5	15	100	1	4	4	4	4	4	3	3	2	0	0	0	0	0	0	0	0	0	0	0	0	0	0	0	0	0	0	0	0	0	0	0	0	0	0	0	0	0	0	0	0	0	0
xy123	2	40	2	3	20	30	1	4	4	4	4	4	2	3	2	0	0	0	0	0	0	0	0	0	0	0	0	0	0	0	0	0	0	0	0	0	0	0	0	0	0	0	0	0	0	0	0	0	0
xy124	2	43	5	3	30	500	2	4	4	4	3	2	2	3	2	0	0	0	0	0	0	0	0	0	0	0	0	0	0	0	0	0	0	1	1	0	0	0	0	0	0	0	0	0	0	0	0	2	2
xy125	2	18	1	2	10	100	3	5	5	5	5	5	4	4	4	0	0	0	0	0	0	0	0	0	0	0	0	0	0	0	0	0	0	0	0	0	0	0	0	0	0	0	0	0	0	0	0	0	0
xy126	2	19	1	3	10	100	3	4	4	4	4	4	2	1	1	2	1	2	1	0	0	0	0	1	1	0	0	0	0	0	0	1	1	1	1	0	0	0	0	0	0	0	0	0	0	0	0	2	1
xy127	2	50	3	3	10	200	5	4	4	4	4	4	2	3	1	0	0	0	0	0	0	0	0	0	0	0	0	0	0	0	0	0	0	0	0	0	0	0	0	0	0	0	0	0	0	0	0	2	2
xy128	1	50	25	3	10	200	5	4	4	4	4	4	2	4	4	0	0	0	0	0	0	0	0	0	0	0	0	0	0	0	0	0	0	0	0	0	0	0	0	0	0	0	0	0	0	0	0	2	2
xy129	1	40	20	3	10	100	2	5	3	5	5	5	2	3	4	0	0	0	0	0	0	0	0	0	0	0	0	0	0	0	0	0	0	0	0	0	0	0	0	0	0	0	0	0	0	0	0	1	0
xy13	2	43	5	2	3	10	2	4	4	4	4	4	2	2	2	0	0	0	0	0	0	0	0	0	0	0	0	0	0	0	0	0	0	0	0	0	0	0	0	0	0	0	0	0	0	0	0	1	1
xy130	1	52	20	5	10	500	4	3	3	4	4	3	3	3	3	2	1	1	1	0	0	0	1	0	1	0	1	0	1	1	1	1	1	1	1	0	1	1	1	0	1	1	1	1	1	0	1	0	1
xy131	1	29	2	1	5	20	5	4	4	4	4	4	2	2	2	0	0	0	0	0	0	0	0	0	0	0	0	0	0	0	0	0	0	0	0	0	0	0	0	0	0	0	0	0	0	0	0	0	0
xy132	1	38	8	3	15	250	3	5	5	5	5	5	3	3	1	0	0	0	0	0	0	0	0	0	0	0	0	0	0	0	0	0	0	0	0	0	0	0	0	0	0	0	0	0	0	0	0	2	1
xy133	2	22	1	1	10	20	5	4	4	4	4	5	1	1	1	0	0	0	0	0	0	0	0	0	0	0	0	0	0	0	0	0	0	0	0	0	0	0	0	0	0	0	0	0	0	0	0	2	1
xy134	1	23	3	1	30	200	4	4	4	4	4	5	1	2	1	0	0	0	0	0	0	0	0	0	0	0	0	0	0	0	0	0	0	0	0	0	0	0	0	0	0	0	0	0	0	0	0	2	2
xy135	1	23	4	1	20	100	4	4	4	4	4	4	1	2	1	0	0	0	0	0	0	0	0	1	1	0	0	0	0	0	0	0	0	0	0	0	0	0	0	0	0	0	0	0	0	0	0	3	2
xy136	1	23	3	1	20	20	4	4	4	4	4	4	2	2	2	0	0	0	0	0	0	0	0	2	1	0	0	0	0	0	0	0	0	0	0	0	0	0	0	0	0	0	0	0	0	0	0	3	2
xy137	2	48	6	2	5	20	2	4	4	4	4	4	2	2	2	0	0	0	0	0	0	0	0	0	0	0	0	0	0	0	0	0	0	0	0	0	0	0	0	0	0	0	0	0	0	0	0	2	2
xy138	1	42	5	3	10	100	3	4	4	4	4	4	3	3	2	0	0	0	0	0	0	0	0	0	0	0	0	0	0	0	0	0	0	0	0	0	0	0	0	0	0	0	0	0	0	0	0	2	2
xy139	1	48	10	3	30	100	3	4	4	4	4	4	3	3	2	0	0	0	0	0	0	0	0	0	0	0	0	0	0	0	0	0	0	0	0	0	0	0	0	0	0	0	0	0	0	0	0	2	2
xy14	1	45	7	3	15	50	4	4	4	4	4	4	3	3	2	0	0	0	0	0	0	0	0	0	0	0	0	0	0	0	0	0	0	0	0	0	0	0	0	0	0	0	0	0	0	0	0	2	2
xy140	1	40	3	2	10	10	4	4	4	4	4	4	2	2	2	0	0	0	0	0	0	0	0	0	0	0	0	0	0	0	0	0	0	0	0	0	0	0	0	0	0	0	0	0	0	0	0	1	1
xy141	2	24	2	2	5	6	5	4	4	4	4	4	2	2	2	0	0	0	0	0	0	0	0	0	0	0	0	0	0	0	0	0	0	0	0	0	0	0	0	0	0	0	0	0	0	0	0	2	2
xy15	1	50	15	4	30	500	2	4	4	4	4	3	3	2	1	0	0	0	0	0	0	0	0	0	0	0	0	0	0	0	0	0	0	0	0	0	0	0	0	0	0	0	0	0	0	0	0	2	2
xy16	2	44	4	2	8	50	2	4	4	4	4	4	3	3	2	0	0	0	0	0	0	0	0	0	0	0	0	0	0	0	0	0	0	0	0	0	0	0	0	0	0	0	0	0	0	0	0	2	1
xy17	1	33	3	2	5	20	3	4	4	4	4	4	2	2	2	0	0	0	0	0	0	0	0	0	0	0	0	0	0	0	0	0	0	0	0	0	0	0	0	0	0	0	0	0	0	0	0	1	1
xy18	1	55	15	4	30	500	3	4	4	4	4	4	3	3	2	0	0	0	0	0	0	0	0	0	0	0	0	0	0	0	0	0	0	0	0	0	0	0	0	0	0	0	0	0	0	0	0	2	2
xy19	2	26	3	2	3	10	4	4	4	4	4	4	2	2	2	0	0	0	0	0	0	0	0	0	0	0	0	0	0	0	0	0	0	0	0	0	0	0	0	0	0	0	0	0	0	0	0	2	1
xy2	2	23	2	1	10	10	4	5	5	5	5	5	1	2	1	0	0	0	0	1	1	0	0	0	0	0	0	0	0	0	0	0	0	0	0	0	0	0	0	0	0	0	0	0	0	0	0	2	2
xy20	2	24	1	1	5	5	5	5	5	5	5	5	2	2	1	0	0	0	0	0	0	0	0	0	0	0	0	0	0	0	0	0	0	0	0	0	0	0	0	0	0	0	0	0	0	0	0	2	1
xy21	1	24	2	1	5	20	4	5	5	5	5	5	3	3	2	0	0	0	0	0	0	0	0	0	0	0	0	0	0	0	0	0	0	0	0	0	0	0	0	0	0	0	0	0	0	0	0	1	1
xy22	1	50	15	4	30	200	4	4	4	4	4	4	3	3	2	0	0	0	0	0	0	0	0	0	0	0	0	0	0	0	0	0	0	0	0	0	0	0	0	0	0	0	0	0	0	0	0	2	2
xy23	2	58	10	4	30	300	4	4	4	4	4	4	3	3	2	0	0	0	0	0	0	0	0	0	0	0	0	0	0	0	0	0	0	0	0	0	0	0	0	0	0	0	0	0	0	0	0	2	1
xy24	1	35	5	2	10	150	3	5	5	5	5	5	3	3	1	0	0	0	0	0	0	0	0	0	0	0	0	0	0	0	0	0	0	0	0	0	0	0	0	0	0	0	0	0	0	0	0	2	1
xy25	2	25	7	1	10	20	4	5	5	5	5	5	2	2	2	0	0	0	0	0	0	0	0	0	0	0	0	0	0	0	0	0	0	0	0	0	0	0	0	0	0	0	0	0	0	0	0	2	1
xy26	2	45	10	4	10	500	2	4	4	4	4	4	2	3	2	0	0	0	0	0	0	0	0	0	0	0	0	0	0	0	0	0	0	0	0	0	0	0	0	0	0	0	0	0	0	0	0	1	1
xy27	1	24	1	1	10	20	5	4	4	4	4	5	1	1	1	0	0	0	0	0	0	0	0	0	0	0	0	0	0	0	0	0	0	0	0	0	0	0	0	0	0	0	0	0	0	0	0	1	1
xy28	2	38	5	1	5	4	5	5	5	5	5	5	1	1	1	0	0	0	0	0	0	0	0	0	0	0	0	0	0	0	0	0	0	0	0	0	0	0	0	0	0	0	0	0	0	0	0	1	1
xy29	1	20	3	1	5	20	5	5	5	5	5	5	1	1	1	0	0	0	0	0	0	0	0	0	0	0	0	0	0	0	0	0	0	0	0	0	0	0	0	0	0	0	0	0	0	0	0	3	3
xy3	1	50	10	3	30	500	2	4	4	4	4	4	3	3	3	0	0	0	0	0	0	0	0	0	0	0	0	0	0	0	0	0	0	0	0	0	0	0	0	0	0	0	0	0	0	0	0	1	1
xy30	1	40	1	3	5	300	5	4	4	4	4	4	2	1	1	0	0	0	0	0	0	0	0	0	0	0	0	0	0	0	0	0	0	0	0	0	0	0	0	0	0	0	0	0	0	0	0	0	0
xy31	2	50	3	1	10	10	5	5	5	5	5	5	1	4	1	0	0	0	0	0	0	0	0	0	0	0	0	0	0	0	0	0	0	0	0	0	0	0	0	0	0	0	0	0	0	0	0	2	1
xy32	1	47	10	1	15	100	5	4	4	4	4	4	1	2	1	0	0	0	0	0	0	0	0	0	0	0	0	0	0	0	0	0	0	0	0	0	0	0	0	0	0	0	0	0	0	0	0	3	2
xy33	2	23	1	1	5	20	4	4	4	4	4	5	1	1	1	0	0	0	0	0	0	0	0	0	0	0	0	0	0	0	0	0	0	0	0	0	0	0	0	0	0	0	0	0	0	0	0	1	1
xy34	2	23	2	1	10	20	5	5	5	5	5	5	1	1	1	0	0	0	0	0	0	0	0	0	0	0	0	0	0	0	0	0	0	0	0	0	0	0	0	0	0	0	0	0	0	0	0	1	1
xy35	2	23	1	1	5	20	5	4	4	4	4	4	1	1	1	0	0	0	0	0	0	0	0	0	0	0	0	0	0	0	0	0	0	0	0	0	0	0	0	0	0	0	0	0	0	0	0	1	1
xy36	2	24	1	1	10	20	4	4	4	4	4	4	1	1	1	0	0	0	0	0	0	0	0	0	0	0	0	0	0	0	0	0	0	0	0	0	0	0	0	0	0	0	0	0	0	0	0	2	1
xy37	1	46	10	2	10	100	3	4	4	4	4	4	4	2	2	1	1	0	0	0	0	0	0	0	0	0	0	0	0	0	0	0	0	0	0	0	0	0	0	0	0	0	0	0	0	0	0	2	2
xy38	2	29	5	1	15	50	4	2	4	4	4	4	2	2	2	0	0	0	0	0	0	0	0	0	0	0	0	0	0	0	0	0	0	0	0	0	0	0	0	0	0	0	0	0	0	0	0	1	1
xy39	1	60	15	4	10	200	3	4	4	4	4	4	2	2	2	0	0	0	0	0	0	0	0	0	0	0	0	0	0	0	0	1	1	0	0	0	0	0	0	0	0	0	0	0	0	0	0	2	2
xy4	1	31	10	1	5	10	5	4	4	4	4	5	1	1	1	0	0	0	0	0	0	0	0	0	0	0	0	0	0	0	0	0	0	0	0	0	0	0	0	0	0	0	0	0	0	0	0	2	2
xy40	1	62	20	3	10	200	3	4	4	4	4	4	1	1	1	0	0	0	0	0	0	0	0	0	0	0	0	0	0	0	0	0	0	0	0	0	0	0	0	0	0	0	0	0	0	0	0	2	2
xy41	1	24	2	1	15	10	4	4	4	4	4	5	1	2	1	0	0	0	0	0	0	0	0	0	0	0	0	0	0	0	0	0	0	0	0	0	0	0	0	0	0	0	0	0	0	0	0	3	2
xy42	1	37	1	1	10	20	5	4	4	4	4	4	1	1	1	0	0	0	0	0	0	0	0	0	0	0	0	0	0	0	0	0	0	0	0	0	0	0	0	0	0	0	0	0	0	0	0	1	1
xy43	1	45	2	1	15	50	5	4	4	4	4	4	1	2	1	0	0	0	0	0	0	0	0	0	0	0	0	0	0	0	0	0	0	0	0	0	0	0	0	0	0	0	0	0	0	0	0	2	2
xy44	2	31	2	1	15	20	4	4	4	4	4	5	1	1	1	0	0	0	0	0	0	0	0	0	0	0	0	0	0	0	0	0	0	0	0	0	0	0	0	0	0	0	0	0	0	0	0	2	2
xy45	1	44	7	2	20	200	3	4	4	4	4	4	2	5	4	0	0	0	0	0	0	0	0	0	0	0	0	0	0	0	0	0	0	0	0	0	0	0	0	0	0	0	0	0	0	0	0	2	2
xy46	1	38	5	2	30	1000	5	5	5	5	5	5	5	5	2	0	0	0	0	0	0	0	0	0	0	0	0	0	0	0	0	0	0	0	0	0	0	0	0	0	0	0	0	0	0	0	0	3	3
xy47	1	45	1	1	15	150	5	4	4	4	4	4	1	1	1	0	0	0	0	0	0	0	0	0	0	0	0	0	0	0	0	0	0	0	0	0	0	0	0	0	0	0	0	0	0	0	0	2	2
xy48	2	30	3	1	15	10	3	4	4	4	4	4	2	2	2	0	0	0	0	0	0	0	0	0	0	0	0	0	0	0	0	0	0	0	0	0	0	0	0	0	0	0	0	0	0	0	0	2	2
xy49	2	24	2	2	5	20	5	4	4	4	4	4	2	2	2	0	0	0	0	0	0	0	0	0	0	0	0	0	0	0	0	0	0	0	0	0	0	0	0	0	0	0	0	0	0	0	0	0	0
xy5	1	52	5	2	20	200	5	5	5	5	5	5	1	1	1	0	0	0	0	0	0	0	0	0	0	0	0	0	0	0	0	0	0	0	0	0	0	0	0	0	0	0	0	0	0	0	0	2	2
xy50	1	40	3	2	5	10	4	4	4	4	4	4	2	2	2	0	0	0	0	0	0	0	0	0	0	0	0	0	0	0	0	0	0	0	0	0	0	0	0	0	0	0	0	0	0	0	0	1	1
xy51	2	33	2	2	5	200	4	5	5	5	5	5	4	1	1	0	0	0	0	0	0	0	0	0	0	0	0	0	0	0	0	0	0	0	0	0	0	0	0	0	0	0	0	0	0	0	0	1	1
xy52	1	38	2	3	30	100	4	5	5	5	5	5	5	5	5	0	0	0	0	0	0	0	0	0	0	0	0	0	0	0	0	0	0	0	0	0	0	0	0	0	0	0	0	0	0	0	0	0	0
xy53	2	26	2	1	15	40	4	5	4	4	4	5	2	1	1	0	0	0	0	0	0	0	0	0	0	0	0	0	0	0	0	0	0	0	0	0	0	0	0	0	0	0	0	0	0	0	0	2	2
xy54	1	20	2	1	2	200	3	5	5	5	5	5	1	2	1	0	0	0	0	0	0	0	0	0	0	0	0	0	0	0	0	0	0	0	0	0	0	0	0	0	0	0	0	0	0	0	0	2	2
xy55	1	50	1	1	5	20	3	4	5	5	5	5	5	1	1	0	0	0	0	0	0	0	0	0	0	0	0	0	0	0	0	0	0	0	0	0	0	0	0	0	0	0	0	0	0	0	0	1	1
xy56	1	35	3	7	5	1000	5	4	4	4	4	4	1	1	1	0	0	0	0	0	0	0	0	0	0	0	0	0	0	0	0	0	0	0	0	0	0	0	0	0	0	0	0	0	0	0	0	2	2
xy57	1	45	7	2	15	100	4	4	4	4	4	4	1	1	1	0	0	0	0	0	0	0	0	0	0	0	0	0	0	0	0	0	0	0	0	0	0	0	0	0	0	0	0	0	0	0	0	1	1
xy58	1	23	2	1	10	50	2	4	4	4	4	4	4	2	2	0	0	0	0	0	0	0	0	0	0	0	0	0	0	0	0	0	0	0	0	0	0	0	0	0	0	0	0	0	0	0	0	0	1
xy59	2	23	5	1	5	10	4	5	5	5	5	5	2	4	1	0	0	0	0	0	0	0	0	0	0	0	0	0	0	0	0	0	0	0	0	0	0	0	0	0	0	0	0	0	0	0	0	1	1
xy6	1	40	1	1	10	10	2	5	5	5	5	5	5	5	5	0	0	0	0	0	0	0	0	0	0	0	0	0	0	0	0	0	0	0	0	0	0	0	0	0	0	0	0	0	0	0	0	2	2
xy60	2	38	6	1	15	20	5	4	4	4	4	4	2	2	2	0	0	0	0	0	0	0	0	0	0	0	0	0	0	0	0	0	0	0	0	0	0	0	0	0	0	0	0	0	0	0	0	2	2
xy61	1	47	4	1	20	20	4	4	4	4	4	4	1	2	1	0	0	0	0	0	0	0	0	0	0	0	0	0	0	0	0	0	0	0	0	0	0	0	0	0	0	0	0	0	0	0	0	3	3
xy62	2	32	2	1	10	100	2	4	4	4	4	4	4	1	1	0	0	0	0	0	0	0	0	0	0	0	0	0	0	0	0	0	0	0	0	0	0	0	0	0	0	0	0	0	0	0	0	1	1
xy63	2	42	3	3	20	800	2	5	5	4	4	4	1	1	4	0	0	0	0	0	0	0	0	0	0	0	0	0	0	0	0	0	0	0	0	0	0	0	0	0	0	0	0	0	0	0	0	2	2
xy64	2	36	1	1	10	60	1	4	4	4	4	4	1	1	1	0	0	0	0	0	0	0	0	0	0	0	0	0	0	0	0	0	0	0	0	0	0	0	0	0	0	0	0	0	0	0	0	2	2
xy65	2	35	1	2	5	80	1	4	4	5	5	5	1	1	1	0	0	0	0	0	0	0	0	0	0	0	0	0	0	0	0	0	0	0	0	0	0	0	0	0	0	0	0	0	0	0	0	2	2
xy66	2	31	1	2	5	80	2	4	4	4	5	5	1	3	1	0	0	0	0	0	0	0	0	0	0	0	0	0	0	0	0	0	0	0	0	0	0	0	0	0	0	0	0	0	0	0	0	2	2
xy67	1	22	2	1	20	200	4	5	5	5	4	5	5	1	1	0	0	0	0	0	0	0	0	0	0	0	0	0	0	0	0	0	0	0	0	0	0	0	0	0	0	0	0	0	0	0	0	2	2
xy68	2	20	2	1	5	20	5	4	4	4	4	4	1	1	1	0	0	0	0	0	0	0	0	0	0	0	0	0	0	0	0	0	0	0	0	0	0	0	0	0	0	0	0	0	0	0	0	0	0
xy69	2	40	1	1	5	20	5	4	4	4	4	4	1	1	1	0	0	0	0	0	0	0	0	0	0	0	0	0	0	0	0	0	0	0	0	0	0	0	0	0	0	0	0	0	0	0	0	3	2
xy7	1	23	2	1	10	20	4	4	4	5	5	5	1	1	1	0	0	0	0	0	0	0	0	0	0	0	0	0	0	0	0	0	0	0	0	0	0	0	0	0	0	0	0	0	0	0	0	2	2
xy70	2	40	2	1	5	5	5	4	4	4	5	5	1	1	1	0	0	0	0	0	0	0	0	0	0	0	0	0	0	0	0	0	0	0	0	0	0	0	0	0	0	0	0	0	0	0	0	2	1
xy71	2	35	1	1	5	20	5	5	5	5	5	5	1	1	1	0	0	0	0	0	0	0	0	0	0	0	0	0	0	0	0	0	0	0	0	0	0	0	0	0	0	0	0	0	0	0	0	3	2
xy72	2	20	1	1	10	20	5	4	4	4	5	1	1	1	1	0	0	0	0	0	0	0	0	0	0	0	0	0	0	0	0	0	0	0	0	0	0	0	0	0	0	0	0	0	0	0	0	2	1
xy73	2	45	1	1	5	6	5	5	5	5	5	5	1	1	1	0	0	0	0	0	0	0	0	0	0	0	0	0	0	0	0	0	0	0	0	0	0	0	0	0	0	0	0	0	0	0	0	3	2
xy74	2	23	2	1	10	1000	2	4	4	5	4	5	4	2	1	0	0	0	0	0	0	0	0	0	0	0	0	0	0	0	0	0	0	0	0	0	0	0	0	0	0	0	0	0	0	0	0	2	2
xy75	2	24	2	1	10	20	3	4	4	4	4	5	2	2	2	0	0	0	0	0	0	0	0	0	0	0	0	0	0	0	0	0	0	0	0	0	0	0	0	0	0	0	0	0	0	0	0	0	0
xy76	2	35	4	3	10	100	3	4	4	4	4	5	2	2	2	0	0	0	0	0	0	0	0	0	0	0	0	0	0	0	0	0	0	0	0	0	0	0	0	0	0	0	0	0	0	0	0	1	1
xy77	1	26	2	2	5	20	4	4	4	4	4	4	3	3	3	0	0	0	0	0	0	0	0	0	0	0	0	0	0	0	0	0	0	0	0	0	0	0	0	0	0	0	0	0	0	0	0	1	1
xy78	2	25	5	1	5	100	4	4	4	4	4	4	1	1	1	0	0	0	0	0	0	0	0	0	0	0	0	0	0	0	0	0	0	0	0	0	0	0	0	0	0	0	0	0	0	0	0	2	2
xy79	2	30	7	1	10	80	4	4	4	4	4	4	2	2	2	0	0	0	0	0	0	0	0	0	0	0	0	0	0	0	0	0	0	0	0	0	0	0	0	0	0	0	0	0	0	0	0	1	1
xy8	1	23	2	1	20	200	5	5	5	4	4	5	1	1	1	0	0	0	0	0	0	0	0	0	0	0	0	0	0	0	0	0	0	0	0	0	0	0	0	0	0	0	0	0	0	0	0	2	2
xy80	1	40	12	4	10	100	4	4	4	4	4	4	1	1	2	0	0	0	0	0	0	0	0	0	0	0	0	0	0	0	0	0	0	0	0	0	0	0	0	0	0	0	0	0	0	0	0	1	1
xy81	2	26	2	1	3	10	4	4	4	4	4	4	1	1	1	0	0	0	0	0	0	0	0	0	0	0	0	0	0	0	0	0	0	0	0	0	0	0	0	0	0	0	0	0	0	0	0	0	0
xy82	2	53	10	2	5	2	4	4	4	4	4	4	2	2	4	0	0	0	0	0	0	0	0	0	0	0	0	0	0	0	0	0	0	0	0	0	0	0	0	0	0	0	0	0	0	0	0	1	1
xy83	1	45	5	3	30	500	4	4	4	4	4	4	4	4	4	0	0	0	0	0	0	0	0	0	0	0	0	0	0	0	0	0	0	0	0	0	0	0	0	0	0	0	0	0	0	0	0	2	2
xy84	1	24	10	1	10	200	5	4	4	4	4	4	4	4	2	0	0	0	0	0	0	0	0	0	0	0	0	0	0	0	0	0	0	0	0	0	0	0	0	0	0	0	0	0	0	0	0	2	2
xy85	2	30	3	2	3	50	4	4	4	4	4	4	2	2	2	0	0	0	0	0	0	0	0	0	0	0	0	0	0	0	0	0	0	0	0	0	0	0	0	0	0	0	0	0	0	0	0	2	2
xy86	1	28	3	1	5	20	5	4	4	4	4	4	2	2	2	0	0	0	0	0	0	0	0	0	0	0	0	0	0	0	0	0	0	0	0	0	0	0	0	0	0	0	0	0	0	0	0	0	0
xy87	2	47	10	1	15	20	4	4	4	4	4	5	1	2	1	0	0	0	0	0	0	0	0	0	0	0	0	0	0	0	0	0	0	0	0	0	0	0	0	0	0	0	0	0	0	0	0	2	1
xy88	2	35	5	1	15	50	5	4	4	4	4	4	1	2	1	0	0	0	0	0	0	0	0	0	0	0	0	0	0	0	0	0	0	0	0	0	0	0	0	0	0	0	0	0	0	0	0	2	1
xy89	1	56	4	1	25	100	4	4	4	4	4	4	1	2	1	0	0	0	0	0	0	0	0	0	0	0	0	0	0	0	0	0	0	0	0	0	0	0	0	0	0	0	0	0	0	0	0	1	1
xy9	1	23	3	1	10	100	2	4	5	4	5	5	1	1	1	0	0	0	0	0	0	0	0	0	0	0	0	0	0	0	0	0	0	0	0	0	0	0	0	0	0	0	0	0	0	0	0	1	2
xy90	2	22	1	1	5	10	5	4	4	4	4	5	1	1	1	0	0	0	0	0	0	0	0	0	0	0	0	0	0	0	0	0	0	0	0	0	0	0	0	0	0	0	0	0	0	0	0	1	1
xy91	2	23	2	1	10	30	5	5	5	5	5	5	1	1	1	0	0	0	0	0	0	0	0	0	0	0	0	0	0	0	0	0	0	0	0	0	0	0	0	0	0	0	0	0	0	0	0	2	2
xy92	2	23	1	1	20	20	1	5	5	4	5	5	1	1	1	0	0	0	0	1	1	0	0	0	0	0	0	0	0	0	0	0	0	0	0	0	0	0	0	0	0	0	0	0	0	0	0	0	0
xy93	1	24	1	1	10	20	5	5	5	5	5	5	1	1	1	0	0	0	0	0	0	0	0	0	0	0	0	0	0	0	0	0	0	0	0	0	0	0	0	0	0	0	0	0	0	0	0	0	0
xy94	2	53	3	1	10	20	3	4	4	4	4	4	3	3	1	0	0	0	0	0	0	0	0	0	0	0	0	0	0	0	0	0	0	0	0	0	0	0	0	0	0	0	0	0	0	0	0	2	2
xy95	2	23	2	1	10	20	5	5	5	5	5	5	1	1	1	0	0	0	0	0	0	0	0	0	0	0	0	0	0	0	0	0	0	0	0	0	0	0	0	0	0	0	0	0	0	0	0	1	1
xy96	2	23	1	1	5	20	5	5	5	5	5	5	1	1	1	0	0	0	0	0	0	0	0	0	0	0	0	0	0	0	0	0	0	0	0	0	0	0	0	0	0	0	0	0	0	0	0	1	1
xy97	1	30	3	1	10	20	5	4	4	4	4	3	4	4	3	0	0	0	0	0	0	0	0	0	0	0	0	0	0	0	0	0	0	0	0	0	0	0	0	0	0	0	0	0	0	0	0	2	2
xy98	2	20	5	1	10	20	5	4	4	4	4	4	1	1	4	0	0	0	0	0	0	0	0	0	0	0	0	0	0	0	0	0	0	0	0	0	0	0	0	0	0	0	0	0	0	0	0	1	1
xy99	2	26	3	2	5	30	5	4	4	4	4	4	1	1	1	0	0	0	0	0	0	0	0	0	0	0	0	0	0	0	0	0	0	0	0	0	0	0	0	0	0	0	0	0	0	0	0	0	0
[truncated: 125 more columns]
